# Supplementary material for: Genome-scale metabolic modeling underscores the potential of Cutaneotrichosporon oleaginosus ATCC 20509 as a cell factory for biofuel production
Source: Biotechnol Biofuels. 2021 Jan 6;14:2. doi: 10.1186/s13068-020-01838-1 (PMC7788717; doi:10.1186/s13068-020-01838-1)
Supplement: Supplementary file 1 — Additional file 1. C. curvartum ATCC 20509 genome annotation. [file 13068_2020_1838_MOESM1_ESM.xlsx]

## Sheet: model.inl895.tab
Reaction ID	Reaction	Cryptococcus genes
r_0001	(R)-lactate:ferricytochrome-c 2-oxidoreductase	g482.t1,g6399.t1
r_0002	(R)-lactate:ferricytochrome-c 2-oxidoreductase	g6399.t1,g482.t1
r_0003	(R,R)-butanediol dehydrogenase	g5227.t1
r_0004	(S)-lactate:ferricytochrome-c 2-oxidoreductase	g482.t1,g1169.t1
r_0005	1,3-beta-glucan synthase	g3825.t1
r_0006	1,4-alpha-glucan branching enzyme	g802.t1
r_0007	1,6-beta-glucan synthase	g1243.t1
r_0008	1-(5-phosphoribosyl)-5-[(5-phosphoribosylamino)methylideneamino)imidazole-4-carboxamide isomerase
r_0010	1-phosphatidylinositol-3-phosphate 5-kinase	g1136.t1
r_0011	1-phosphatidylinositol-3-phosphate 5-kinase	g1136.t1
r_0014	2,5-diamino-6-ribitylamino-4(3H)-pyrimidinone 5&apos;-phosphate deaminase	g2045.t1
r_0015	2,5-diamino-6-ribosylamino-4(3H)-pyrimidinone 5&apos;-phosphate reductase (NADPH)	g6548.t1
r_0016	2-aceto-2-hydroxybutanoate synthase	g1798.t1,g987.t1
r_0017	2-amino-4-hydroxy-6-hydroxymethyldihydropteridine diphosphokinase	g3621.t1
r_0019	2-dehydropantoate 2-reductase	g6970.t1'
r_0020	2-dehydropantoate 2-reductase	g4406.t1
r_0021	2-deoxy-D-arabino-heptulosonate 7-phosphate synthetase	g7047.t1
r_0022	2-hexaprenyl-6-methoxy-1,4-benzoquinone methyltransferase	g254.t1,g4021.t1,g2123.t1,g5230.t1,g5219.t1
r_0023	2-hexaprenyl-6-methoxyphenol monooxygenase	g254.t1,g4021.t1,g2123.t1,g5230.t1,g5219.t1
r_0025	2-isopropylmalate hydratase	g417.t1
r_0026	2-isopropylmalate synthase	884.t1
r_0027	2-isopropylmalate synthase	884.t1
r_0029	2-methylcitrate dehydratase	g2135.t1
r_0030	2-methylcitrate synthase	g5004.t1
r_0031	2-oxo-4-methyl-3-carboxypentanoate decarboxylation	g6089.t1
r_0032	2-oxo-4-methyl-3-carboxypentanoate decarboxylation	g6089.t1
r_0034	3&apos;,5&apos;-bisphosphate nucleotidase	g2709.t1
r_0035	3&apos;,5&apos;-cyclic-nucleotide phosphodiesterase	g1595.t1
r_0036	3&apos;,5&apos;-cyclic-nucleotide phosphodiesterase	g1595.t1
r_0037	3&apos;,5&apos;-cyclic-nucleotide phosphodiesterase	g1595.t1
r_0038	3&apos;,5&apos;-cyclic-nucleotide phosphodiesterase	g1595.t1
r_0039	3&apos;,5&apos;-cyclic-nucleotide phosphodiesterase	g1595.t1
r_0040	3,4-dihydroxy-2-butanone-4-phosphate synthase	g4496.t1
r_0042	3-dehydroquinate dehydratase	g4705.t1
r_0043	3-dehydroquinate synthase	g4705.t1
r_0045	3-deoxy-D-arabino-heptulosonate 7-phosphate synthetase	g7047.t1
r_0048	3-hydroxy-L-kynurenine hydrolase	g4947.t1
r_0049	3-hydroxyacyl-CoA dehydratase (3-hydroxydecanoyl-CoA)	g4082.t1
r_0050	3-hydroxyacyl-CoA dehydratase (3-hydroxydodecanoyl-CoA)	g4082.t1
r_0051	3-hydroxyacyl-CoA dehydratase (3-hydroxyhexacosyl-CoA)	g4082.t1
r_0052	3-hydroxyacyl-CoA dehydratase (3-hydroxyhexadecanoyl-CoA)	g4082.t1
r_0053	3-hydroxyacyl-CoA dehydratase (3-hydroxyoctadecanoyl-CoA)	g4082.t1
r_0054	3-hydroxyacyl-CoA dehydratase (3-hydroxytetradecanoyl-CoA)	g4082.t1
r_0055	3-hydroxyacyl-CoA dehydrogenase (3-oxodecanoyl-CoA)	g4082.t1
r_0056	3-hydroxyacyl-CoA dehydrogenase (3-oxodecanoyl-CoA)	g4082.t1
r_0057	3-hydroxyacyl-CoA dehydrogenase (3-oxohexacosyl-CoA)	g4082.t1
r_0058	3-hydroxyacyl-CoA dehydrogenase (3-oxohexadecanoyl-CoA)	g4082.t1
r_0059	3-hydroxyacyl-CoA dehydrogenase (3-oxooctadecanoyl-CoA)	g4082.t1
r_0060	3-hydroxyacyl-CoA dehydrogenase (3-oxotetradecanoyl-CoA)	g4082.t1
r_0061	3-hydroxyanthranilate 3,4-dioxygenase	g4885.t1
r_0063	3-isopropylmalate dehydratase	g417.t1
r_0065	3-methyl-2-oxobutanoate decarboxylase	g987.t1
r_0066	3-methyl-2-oxobutanoate hydroxymethyltransferase	g1013.t1
r_0067	3-methyl-2-oxopentanoate decarboxylase	g987.t1
r_0068	3-phosphoshikimate 1-carboxyvinyltransferase	g4705.t1
r_0070	4-amino-4-deoxychorismate synthase	g3439.t1
r_0072	4-aminobenzoate synthase	g5607.t1
r_0073	4-aminobutyrate transaminase	g1896.t1
r_0074	4-hydroxy-L-threonine synthase	g1090.t1
r_0078	4-methyl-2-oxopentanoate decarboxylase	g987.t1
r_0079	4PP-IP5 depyrophosphorylation to IP6	g7369.t1
r_0080	4PP-IP5 pyrophosphorylation to 4,5-PP2-IP4	g4077.t1
r_0081	5&apos;-methylthioadenosine phosphorylase	g4945.t1
r_0093	5,10-methylenetetrahydrofolatereductase (NADPH)	g2684.t1
r_0094	5-aminolevulinate synthase	g4830.t1
r_0095	5-diphosphoinositol-1,2,3,4,6-pentakisphosphate diphosphohydrolase	g1061.t1
r_0096	5-diphosphoinositol-1,2,3,4,6-pentakisphosphate synthase	g4077.t1
r_0100	5-methyltetrahydropteroyltriglutamate-homocysteine S-methyltransferase	g405.t1
r_0103	5PP-IP5 pyrophosphorylation to 4,5-PP2-IP4	g7369.t1
r_0104	5PP-IP5 pyrophosphorylation to 5,6-PP2-IP4	g7369.t1
r_0105	6-phosphofructo-2-kinase	g5915.t1
r_0106	6-phosphogluconolactonase	g4191.t1
r_0107	6PP-IP5 depyrophosphorylation to IP6	g7369.t1
r_0108	6PP-IP5 pyrophosphorylation to 5,6-PP2-IP4	g4077.t1
r_0110	acetaldehyde condensation	g987.t1
r_0111	acetohydroxy acid isomeroreductase	g4406.t1
r_0112	acetolactate synthase	g1798.t1,g987.t1
r_0113	acetyl-CoA ACP transacylase	g3750.t1,g6055.t1
r_0114	acetyl-CoA ACP transacylase	g6055.t1,g800.t1,g6821.t1,g2212.t1
r_0115	acetyl-CoA acyltransferase (hexadecanoyl-CoA)	g259.t1
r_0116	acetyl-CoA acyltransferase (tetracosanoyl-CoA)	g259.t1
r_0117	acetyl-CoA acyltransferase (tetradecanoyl-CoA)	g259.t1
r_0118	acetyl-CoA C-acetyltransferase	g1893.t1
r_0119	acetyl-CoA C-acetyltransferase	g1893.t1
r_0120	acetyl-CoA C-acetyltransferase (dodecanoyl)	g259.t1
r_0121	acetyl-CoA C-acetyltransferase (octanoyl-CoA)	g259.t1
r_0122	acetyl-CoA C-acyltransferase (decanoyl-CoA)	g259.t1
r_0123	acetyl-Coa carboxylase	g4449.t1
r_0124	acetyl-CoA carboxylase, reaction	g4449.t1
r_0127	acetyl-CoA synthetase	g617.t1
r_0128	acetyl-CoA synthetase	g617.t1
r_0129	acetyl-CoA synthetase nuclear	g617.t1
r_0130	acetylglutamate kinase	g5684.t1
r_0132	aconitase	g4170.t1
r_0133	acteylornithine transaminase	g4922.t1
r_0135	acyl-CoA oxidase (decanoyl-CoA)	g1665.t1
r_0136	acyl-CoA oxidase (dodecanoyl-CoA)	g1665.t1
r_0137	acyl-CoA oxidase (hexacanoyl-CoA)	g1665.t1
r_0138	acyl-CoA oxidase (hexadecanoyl-CoA)	g1665.t1
r_0139	acyl-CoA oxidase (octadecanoyl-CoA)	g1665.t1
r_0140	acyl-CoA oxidase (tetradecanoyl-CoA)	g1665.t1
r_0141	acyl-CoA:sterol acyltransferase	g4458.t1
r_0142	acyl-CoA:sterol acyltransferase	g4458.t1
r_0143	acyl-CoA:sterol acyltransferase	g4458.t1
r_0144	acyl-CoA:sterol acyltransferase	g4458.t1
r_0145	acyl-CoA:sterol acyltransferase	g4458.t1
r_0146	acyl-CoA:sterol acyltransferase	g4458.t1
r_0147	acyl-CoA:sterol acyltransferase	g4458.t1
r_0148	acyl-CoA:sterol acyltransferase	g4458.t1
r_0149	acyl-CoA:sterol acyltransferase	g4458.t1
r_0150	acyl-CoA:sterol acyltransferase	g4458.t1
r_0151	acyl-protein thioesterase	g1495.t1
r_0152	acylation of GPI inositol at 2 position, GPI-anchor assembly, step 3	g6574.t1
r_0154	adenine phosphoribosyltransferase	g4637.t1
r_0156	adenosine hydrolase	g282.t1
r_0157	adenosine kinase	g4584.t1
r_0158	adenosine monophosphate deaminase	g5124.t1
r_0159	adenosylhomocysteinase	g2165.t1
r_0160	adenosylmethionine decarboxylase	g5022.t1
r_0161	adenosylmethionine-8-amino-7-oxononanoate transaminase	g5788.t1
r_0162	adenylate cyclase	g5297.t1
r_0163	adenylate kinase	g1393.t1
r_0164	adenylate kinase	g1393.t1
r_0166	adenylate kinase (GTP)	g1393.t1
r_0169	adenylosuccinate lyase	g7316.t1
r_0170	adenylosuccinate synthase	g7019.t1
r_0171	adenylosuccinate lyase	g7316.t1
r_0172	adenylyl-sulfate kinase	g5903.t1
r_0173	ADP-ribose 2,3-cyclic phosphodiesterase	g4608.t1
r_0174	alanine glyoxylate aminotransferase	g3490.t1
r_0175	alanyl-tRNA synthetase	g4386.t1
r_0181	alcohol dehydrogenase (ethanol)	g4105.t1
r_0182	alcohol dehydrogenase (glycerol, NADP)	g1271.t1
r_0183	alcohol dehydrogenase, reverse rxn (acetaldehyde -&gt; ethanol)	g5227.t1
r_0184	aldehyde dehydrogenase (2-methylbutanol, NAD)	g4105.t1
r_0185	aldehyde dehydrogenase (2-methylbutanol, NAD)	g5227.t1
r_0186	aldehyde dehydrogenase (2-methylbutanol, NADP)	g2868.t1
r_0187	aldehyde dehydrogenase (2-phenylethanol, NAD)	g4105.t1
r_0188	aldehyde dehydrogenase (2-phenylethanol, NAD)	g5227.t1
r_0189	aldehyde dehydrogenase (2-phenylethanol, NADP)	g6101.t1
r_0190	aldehyde dehydrogenase (3-aminopropanal, NAD)	g3333.t1
r_0191	aldehyde dehydrogenase (acetaldehyde, NADP)	g3333.t1
r_0192	aldehyde dehydrogenase (acetylaldehyde, NAD)	g3333.t1
r_0193	aldehyde dehydrogenase (acetylaldehyde, NADP)	g3333.t1
r_0194	aldehyde dehydrogenase (indole-3-acetaldehyde, NAD)	g3333.t1
r_0195	aldehyde dehydrogenase (indole-3-acetaldehyde, NADP)	g3333.t1
r_0196	aldehyde dehydrogenase (indole-3-acetaldehyde, NADP)	g3333.t1
r_0197	aldehyde dehydrogenase (isoamyl alcohol, NAD)	g4105.t1
r_0198	aldehyde dehydrogenase (isoamyl alcohol, NAD)	g5227.t1
r_0199	aldehyde dehydrogenase (isoamyl alcohol, NADP)	g6101.t1
r_0200	aldehyde dehydrogenase (isobutyl alcohol, NAD)	g4105.t1
r_0201	aldehyde dehydrogenase (isobutyl alcohol, NAD)	g5227.t1
r_0202	aldehyde dehydrogenase (isobutyl alcohol, NADP)	g6101.t1
r_0203	aldehyde dehydrogenase (phenylacetaldehyde, NAD)	g3333.t1
r_0204	aldehyde dehydrogenase (tryptophol, NAD)	g4105.t1
r_0205	aldehyde dehydrogenase (tryptophol, NAD)	g5227.t1
r_0206	alkaline phosphatase (dihydroneopterin)	g5074.t1
r_0208	allantoinase, reaction	g5841.t1
r_0209	allophanate hydrolase	g6928.t1
r_0210	alpha 1,2-mannosyltransferase	g7212.t1
r_0213	alpha,alpha-trehalose-phosphate synthase (UDP-forming)	g2217.t1,g6748.t1
r_0215	alpha-1,3 mannosyltransferase	g3622.t1
r_0217	amidase	g4043.t1
r_0219	Aminobutyraldehyde dehydrogenase	g3333.t1
r_0220	anthranilate phosphoribosyltransferase	g5344.t1
r_0221	anthranilate synthase	g809.t1,g2798.t1
r_0222	Ap4A hydrolase	g3063.t1
r_0223	arabinose reductase	g6606.t1
r_0224	arginase	g2437.t1
r_0225	argininosuccinate lyase	g2592.t1
r_0227	arginyl-tRNA synthetase	g752.t1
r_0228	arginyl-tRNA synthetase	g752.t1
r_0229	asparagine synthase (glutamine-hydrolysing)	g6327.t1
r_0230	Asparaginyl-tRNA synthetase	g160.t1
r_0231	asparaginyl-tRNA synthetase, miotchondrial	g160.t1
r_0232	aspartate carbamoyltransferase	g3799.t1
r_0233	aspartate kinase	g5954.t1
r_0235	aspartate transaminase	g6433.t1
r_0236	aspartate transaminase	g6433.t1
r_0237	aspartate transaminase	g6433.t1
r_0238	aspartate-semialdehyde dehydrogenase	g7015.t1
r_0239	Aspartyl-tRNA synthetase	g1232.t1
r_0240	Aspartyl-tRNA synthetase	g3857.t1
r_0241	ATP adenylyltransferase	g7190.t1
r_0242	ATP adenylyltransferase	g7190.t1
r_0243	ATP adenylyltransferase	g7190.t1
r_0244	ATP diphosphohydrolase	g7571.t1
r_0245	ATP phosphoribosyltransferase	g6951.t1
r_0249	ATPase, cytosolic	g6095.t1
r_0250	beta-1,4 mannosyltransferase	g7073.t1
r_0256	biotin synthase	g3329.t1
r_0257	biotin-[acetyl-CoA-carboxylase] ligase	g4877.t1
r_0258	C-14 sterol reductase	g435.t1
r_0259	C-22 sterol desaturase (NAD)	g5262.t1,g870.t1,g956.t1
r_0260	C-22 sterol desaturase (NADP)	g3782.t1,g870.t1
r_0261	C-3 sterol dehydrogenase	g3157.t1
r_0262	C-3 sterol dehydrogenase (4-methylzymosterol)	g3157.t1
r_0263	C-3 sterol keto reductase (4-methylzymosterol)	g569.t1
r_0264	C-3 sterol keto reductase (zymosterol)	g569.t1
r_0265	C-4 methyl sterol oxidase	g7349.t1
r_0266	C-4 methyl sterol oxidase	g7349.t1
r_0267	C-4 methyl sterol oxidase	g7349.t1
r_0268	C-4 sterol methyl oxidase (4,4-dimethylzymosterol)	g7349.t1
r_0269	C-5 sterol desaturase	g4235.t1
r_0270	C-8 sterol isomerase	g2595.t1
r_0271	C-s24 sterol reductase	g3109.t1
r_0272	C-terminal processing of farnesylated proteins I	g4596.t1
r_0273	C-terminal processing of farnesylated proteins II	g3631.t1
r_0274	C-terminal processing of geranylgeranylated proteins I	g4596.t1
r_0275	C-terminal processing of geranylgeranylated proteins II	g3631.t1
r_0276	CAAX farnesyltransferase	g3683.t1,g3956.t1
r_0277	carbamoyl-phosphate synthase (glutamine-hydrolysing)	g3799.t1,g2970.t1
r_0278	cardiolipin synthase	g4748.t1
r_0279	carnitine O-acetyltransferase	g5781.t1
r_0280	carnitine O-acetyltransferase	g5320.t1
r_0281	carnitine O-aceyltransferase	g5320.t1
r_0282	catalase	g4091.t1
r_0283	catalase	g4091.t1
r_0284	CDP-diacylglycerol synthase	g6028.t1
r_0285	CDP-diacylglycerol synthase	g6028.t1
r_0296	chitin deacetylase	g4443.t1
r_0297	chitin synthase	g891.t1
r_0299	choline kinase	g7046.t1
r_0300	choline phosphate cytididyltransferase	g2736.t1
r_0301	choline/ethanolaminephosphotransferase	g2072.t1
r_0302	cholinephosphotransferase	g2072.t1
r_0303	cholinephosphotransferase	g2072.t1
r_0304	chorismate mutase	g3873.t1
r_0306	chorismate synthase	g4939.t1
r_0307	cis-aconitate(3-) to isocitrate	g5875.t1
r_0308	cis-aconitate(3-) to isocitrate	g5875.t1
r_0309	cis-prenyltransferase step 01	g1129.t1
r_0310	cis-prenyltransferase step 02	g1129.t1
r_0311	cis-prenyltransferase step 03	g1129.t1
r_0312	cis-prenyltransferase step 04	g1129.t1
r_0313	cis-prenyltransferase step 05	g1129.t1
r_0314	cis-prenyltransferase step 06	g1129.t1
r_0315	cis-prenyltransferase step 07	g1129.t1
r_0316	cis-prenyltransferase step 08	g1129.t1
r_0317	cis-prenyltransferase step 09	g1129.t1
r_0318	cis-prenyltransferase step 10	g1129.t1
r_0319	cis-prenyltransferase step 11	g1129.t1
r_0320	cis-prenyltransferase step 12	g1129.t1
r_0321	cis-prenyltransferase step 13	g1129.t1
r_0322	cis-prenyltransferase step 14	g1129.t1
r_0323	cis-prenyltransferase step 15	g1129.t1
r_0324	cis-prenyltransferase step 16	g1129.t1
r_0325	cis-prenyltransferase step 17	g1129.t1
r_0326	cis-prenyltransferase step 18	g1129.t1
r_0327	cis-prenyltransferase step 19	g1129.t1
r_0328	citrate synthase	g5004.t1
r_0329	citrate synthase	g5004.t1
r_0330	citrate to cis-aconitate(3-)	g5875.t1
r_0331	citrate to cis-aconitate(3-)	g5875.t1
r_0333	coproporphyrinogen oxidase (O2 required)	g4020.t1
r_0335	CTP synthase (glutamine)	g3002.t1
r_0336	CTP synthase (NH3)	g3002.t1
r_0337	cystathionine b-lyase	g3647.t1
r_0338	cystathionine beta-synthase	g4921.t1
r_0339	cystathionine g-lyase	g4485.t1
r_0340	cystathionine gamma-synthase	g3647.t1
r_0342	cysteinyl-tRNA synthetase	g2536.t1
r_0343	cytidine deaminase	g3738.t1
r_0344	cytidine kinase (GTP)	g2493.t1
r_0347	cytochrome P450 lanosterol 14-alpha-demethylase (NAD)	g5011.t1,g5262.t1,g956.t1
r_0348	cytochrome P450 lanosterol 14-alpha-demethylase (NADP)	g5011.t1,g3782.t1
r_0349	cytosine deaminase	g554.t1
r_0350	D-arabinono-1,4-lactone oxidase	g6669.t1
r_0351	D-arabinose 1-dehydrogenase (NAD)	g2955.t1
r_0352	D-arabinose 1-dehydrogenase (NADP)	g1271.t1
r_0353	D-fructose 1-phosphate D-glyceraldehyde-3-phosphate-lyase	g1566.t1
r_0354	D-sorbitol dehydrogenase (D-fructose producing)	g5227.t1
r_0355	D-sorbitol reductase	g6606.t1
r_0356	D1-pyrroline-5-carboxylate dehydrogenase	g3133.t1
r_0357	dCMP deaminase	g1395.t1
r_0358	dCTP deaminase	g1395.t1
r_0361	deoxycytidine deaminase	g3738.t1
r_0362	deoxyguanylate kinase (dGMP:ATP)	g6159.t1
r_0363	deoxyhypusine synthase, cytosolic/mitochondrial	g3572.t1
r_0364	deoxyribokinase	g5738.t1
r_0366	deoxyuridine phosphorylase	g4945.t1
r_0370	diacylglycerol acyltransferase	g1381.t1
r_0371	diacylglycerol pyrophosphate phosphatase	g235.t1
r_0373	dihydoorotic acid (ubiquinone-6)	g1682.t1
r_0374	dihydoorotic acid dehydrogenase	g1682.t1
r_0375	dihydrofolate reductase	g1928.t1
r_0376	dihydrofolate reductase	g1928.t1
r_0377	dihydrofolate synthase	g521.t1
r_0378	dihydroneopterin aldolase	g3621.t1
r_0379	dihydroneopterin monophosphate dephosphorylase	g3838.t1
r_0381	dihydroorotase	g1473.t1
r_0382	dihydropteroate synthase	g3621.t1
r_0383	dihydropteroate synthase	g3621.t1
r_0384	dihydroxy-acid dehydratase (2,3-dihydroxy-3-methylbutanoate)	g6462.t1
r_0385	dihydroxy-acid dehydratase (2,3-dihydroxy-3-methylpentanoate)	g6462.t1
r_0386	dihydroxyacetone kinase	g6206.t1
r_0387	dimethylallyltranstransferase	g6385.t1
r_0388	diphosphoglyceromutase	g1493.t1
r_0389	diphosphoinositol-1,3,4,6-tetrakisphosphate diphosphohydrolase	g1061.t1
r_0390	diphosphoinositol-1,3,4,6-tetrakisphosphate synthase	g4077.t1
r_0391	diphthine synthase	g5148.t1
r_0392	dolichol kinase	g4080.t1
r_0393	dolichyl-phosphate D-mannosyltransferase	g1073.t1
r_0395	dTMP kinase	g69.t1
r_0396	dUTP diphosphatase	g495.t1
r_0398	enolase	g3004.t1
r_0399	enoyl-CoA hydratase	g4298.t1
r_0400	ethanolamine kinase	g7046.t1
r_0401	ethyl acetate-hydrolyzing esterase	g899.t1
r_0402	exo-1,3-beta-glucan glucohydrase	g2671.t1,g6093.t1
r_0403	farnesyltransferase to proteins with CAAX motif at C-terminus, where X={ser,cys,Met,ala}	g3683.t1,g3956.t1
r_0404	farnesyltransferase to proteins with CAAX motif at C-terminus, where X={ser,cys,Met,ala}	g3956.t1,g3956.t1
r_0405	farnesyltranstransferase	g5416.t1
r_0406	fatty acid oxidation	g1665.t1,g259.t1,g4082.t1,g7302.t1
r_0407	fatty acid oxidation	g1665.t1,g259.t1,g4082.t1,g7302.t1
r_0408	fatty acid oxidation	g1665.t1,g259.t1,g4082.t1,g7302.t1
r_0409	fatty acid oxidation	g1665.t1,g259.t1,g4082.t1,g7302.t1
r_0410	fatty acid oxidation	g1665.t1,g259.t1,g4082.t1,g7302.t1
r_0411	fatty acid oxidation	g1665.t1,g259.t1,g4082.t1,g7302.t1
r_0412	fatty acid oxidation	g1665.t1,g259.t1,g4082.t1,g7302.t1
r_0413	fatty acid oxidation	g1665.t1,g259.t1,g4082.t1,g7302.t1
r_0414	fatty acid oxidation	g1665.t1,g259.t1,g4082.t1,g7302.t1
r_0415	fatty acid oxidation (octanoyl-CoA)	g4082.t1,g259.t1,g1665.t1
r_0416	fatty acid oxidation (tetradecansoyl-CoA)	g4082.t1,g259.t1,g1665.t1
r_0417	fatty acid synthase (n-C10:0)	g1392.t1,g3750.t1,g4449.t1,g6055.t1
r_0418	fatty acid synthase (n-C12:0)	g1392.t1,g3750.t1,g4449.t1,g6055.t1
r_0419	fatty acid synthase (n-C14:0)	g1392.t1,g3750.t1,g4449.t1,g6055.t1
r_0420	fatty acid synthase (n-C14:1)	g3012.t1
r_0421	fatty acid synthase (n-C16:0)	g1392.t1,g3750.t1,g4449.t1,g6055.t1
r_0422	fatty acid synthase (n-C16:1)	g3012.t1
r_0423	fatty acid synthase (n-C18:0)	g1392.t1,g3750.t1,g4449.t1,g6055.t1
r_0424	fatty acid synthase (n-C18:1)	g3012.t1
r_0425	fatty acid synthase (n-C24:0), lumped reaction	g5739.t1,g3012.t1
r_0426	fatty acid synthase (n-C26:0)	g5739.t1,g3012.t1
r_0427	fatty acid synthase (n-C8:0), lumped reaction	g1392.t1,g3750.t1,g4449.t1,g6055.t1
r_0428	fatty acyl-ACP synthase (n-C8:0ACP), lumped reaction	g6055.t1,g800.t1,g6821.t1,g2212.t1
r_0429	fatty acyl-CoA synthase (n-C10:0CoA)	g1392.t1,g3750.t1,g4449.t1,g6055.t1
r_0430	fatty acyl-CoA synthase (n-C8:0CoA), lumped reaction	g1392.t1,g3750.t1,g4449.t1,g6055.t1
r_0431	fatty-acid--CoA ligase (decanoate)	g5514.t1
r_0432	fatty-acid--CoA ligase (dodecanoate)	g5514.t1
r_0433	fatty-acid--CoA ligase (hexadecanoate)	g5514.t1
r_0434	fatty-acid--CoA ligase (hexadecanoate)	g5514.t1
r_0435	fatty-acid--CoA ligase (hexadecenoate)	g5514.t1
r_0436	fatty-acid--CoA ligase (hexadecenoate)	g5514.t1
r_0437	fatty-acid--CoA ligase (n-C24:0)	g5514.t1
r_0438	fatty-acid--CoA ligase (n-C26:0)	g5514.t1
r_0439	fatty-acid--CoA ligase (octadecanoate)	g5514.t1
r_0440	fatty-acid--CoA ligase (octadecenoate)	g5514.t1
r_0441	fatty-acid--CoA ligase (octadecynoate)	g5514.t1
r_0442	fatty-acid--CoA ligase (octanoate)	g5514.t1
r_0443	fatty-acid--CoA ligase (tetradecanoate)	g5514.t1
r_0444	fatty-acid--CoA ligase (tetradecanoate)	g5514.t1
r_0445	fatty-acid--CoA ligase (tetradecenoate)	g5514.t1
r_0446	fatty-acid--CoA ligase (tetradecenoate)	g5514.t1
r_0447	fatty-acyl-ACP hydrolase	g3750.t1,g6055.t1
r_0448	fatty-acyl-ACP hydrolase	g3750.t1,g6055.t1
r_0449	fatty-acyl-ACP hydrolase	g3750.t1,g6055.t1
r_0450	fatty-acyl-ACP hydrolase	g3750.t1,g6055.t1
r_0451	fatty-acyl-ACP hydrolase	g3750.t1,g6055.t1
r_0452	fatty-acyl-ACP hydrolase	g3750.t1,g6055.t1
r_0453	fatty-acyl-ACP hydrolase	g3750.t1,g6055.t1
r_0454	fatty-acyl-ACP hydrolase	g3750.t1,g6055.t1
r_0455	fatty-acyl-ACP synthase (n-C10:0ACP)	g6055.t1,g800.t1,g6821.t1,g2212.t1
r_0456	fatty-acyl-ACP synthase (n-C12:0ACP)	g6055.t1,g800.t1,g6821.t1,g2212.t1
r_0457	fatty-acyl-ACP synthase (n-C14:0ACP)	g6055.t1,g800.t1,g6821.t1,g2212.t1
r_0458	fatty-acyl-ACP synthase (n-C14:1ACP)	g6055.t1,g800.t1,g6821.t1,g2212.t1
r_0459	fatty-acyl-ACP synthase (n-C16:0ACP)	g6055.t1,g800.t1,g6821.t1,g2212.t1
r_0460	fatty-acyl-ACP synthase (n-C16:1ACP)	g6055.t1,g800.t1,g6821.t1,g2212.t1
r_0461	fatty-acyl-ACP synthase (n-C18:0ACP)	g6055.t1,g800.t1,g6821.t1,g2212.t1
r_0462	fatty-acyl-ACP synthase (n-C18:1ACP)	g6055.t1,g800.t1,g6821.t1,g2212.t1
r_0463	fatty-acyl-ACP synthase (n-C18:2ACP)	g6055.t1,g800.t1,g6821.t1,g2212.t1
r_0464	fatty-acyl-CoA synthase (n-C12:0CoA)	g1392.t1,g3750.t1,g4449.t1,g6055.t1
r_0465	fatty-acyl-CoA synthase (n-C14:0CoA)	g1392.t1,g3750.t1,g4449.t1,g6055.t1
r_0466	fatty-acyl-CoA synthase (n-C16:0CoA)	g1392.t1,g3750.t1,g4449.t1,g6055.t1
r_0467	fatty-acyl-CoA synthase (n-C18:0CoA)	g1392.t1,g3750.t1,g4449.t1,g6055.t1
r_0468	ferrochelatase	g5161.t1
r_0469	ferrocytochrome-c:hydrogen-peroxide oxidoreductase	g482.t1,g1634.t1
r_0470	ferrocytochrome-c:oxygen oxidoreductase	g6300.t1,g7311.t1,g2411.t1,g2541.t1,g1503.t1,g3675.t1,g482.t1,g262.t1
r_0472	FMN adenylyltransferase	g2976.t1
r_0476	formaldehyde dehydrogenase	g4105.t1
r_0478	formate dehydrogenase	g6470.t1
r_0479	formate-tetrahydrofolate ligase	g6657.t1
r_0480	formate-tetrahydrofolate ligase	g6657.t1
r_0482	fructose-2,6-bisphosphate 2-phosphatase	g5915.t1
r_0483	fructose-bisphosphatase	g4901.t1
r_0484	fructose-bisphosphate aldolase	g1566.t1
r_0485	fumarase	g3155.t1
r_0486	fumarase	g3155.t1
r_0487	Fumarate dependent DHORD	g1682.t1
r_0488	fumarate reductase	g1104.t1,g4125.t1,g508.t1,g508.t1
r_0491	g-glutamyltransferase	g3067.t1
r_0492	galactokinase	g4817.t1
r_0493	galactose-1-phosphate uridylyltransferase	g6280.t1
r_0494	gamma-glutamylcysteine synthetase	g68.t1
r_0496	geranyltranstransferase	g6385.t1
r_0497	glucan 1,4-alpha-glucosidase	g7149.t1
r_0498	glucan 1,4-alpha-glucosidase, vacuole	g6678.t1
r_0501	glucose 6-phosphate dehydrogenase	g170.t1
r_0505	glucose-6-phosphate isomerase	g6398.t1
r_0506	glutamate 5-kinase	g70.t1
r_0507	glutamate decarboxylase	g708.t1
r_0508	glutamate dehydrogenase (NAD)	g2177.t1
r_0509	glutamate dehydrogenase (NADP)	g4174.t1
r_0510	glutamate synthase (NADH2)	g6321.t1
r_0511	glutamate-5-semialdehyde dehydrogenase	g6436.t1
r_0512	glutamate-5-semialdehyde dehydrogenase	g6436.t1
r_0514	phosphoribosylpyrophosphate amidotransferase	g2666.t1
r_0515	glutamine synthetase	g4001.t1
r_0516	glutamine-fructose-6-phosphate transaminase	g4685.t1
r_0517	glutaminyl-tRNA synthetase	g5019.t1
r_0518	glutamyl-tRNA synthetase	g5660.t1
r_0519	glutamyl-tRNA synthetase	g5660.t1
r_0520	glutathione oxidoreductase	g2369.t1,g5843.t1
r_0521	glutathione oxidoreductase	g5843.t1,g6721.t1
r_0522	glutathione peridoxase	g504.t1
r_0523	glutathione peroxidase, mitochondria	g6721.t1
r_0524	glutathione synthetase	g228.t1
r_0525	glyceraldehyde-3-phosphate dehydrogenase	g837.t1
r_0526	glycerol dehydrogenase (NADP-dependent)	g1271.t1
r_0527	glycerol kinase	g3613.t1
r_0529	glycerol-3-phosphate dehydrogenase (fad)	g1475.t1
r_0530	glycerol-3-phosphate dehydrogenase (NAD)	g3373.t1
r_0531	glycerol-3-phosphate dehydrogenase (NAD)	g3373.t1
r_0532	glycerol-3-phosphate/dihydroxyacetone phosphate acyltransferase	g2785.t1
r_0533	glycerol-3-phosphate/dihydroxyacetone phosphate acyltransferase	g2785.t1
r_0534	glycerol-3-phosphate/dihydroxyacetone phosphate acyltransferase	g2785.t1
r_0535	glycerol-3-phosphate/dihydroxyacetone phosphate acyltransferase	g2785.t1
r_0536	glycerophosphodiester phosphodiesterase (glycerophosphocholine)	g4243.t1
r_0538	glycine cleavage system	g6908.t1,g5973.t1,g492.t1,g3638.t1'
r_0539	glycine hydroxymethyltransferase	g1023.t1
r_0540	glycine hydroxymethyltransferase	g1023.t1
r_0541	glycine-cleavage complex (lipoamide)	g6908.t1,g5973.t1,g492.t1,g3638.t1'
r_0542	glycine-cleavage complex (lipoamide)	g1025.t1,g1063.t1,g1025.t1,g1063.t1,g492.t1,g1025.t1,g1063.t1
r_0543	glycine-cleavage complex (lipoylprotein)	g6908.t1,g5973.t1,g492.t1,g3638.t1'
r_0544	glycine-cleavage complex (lipoylprotein)	g6908.t1,g5973.t1,g492.t1,g3638.t1'
r_0545	glycine-cleavage complex (lipoylprotein)	g6908.t1,g5973.t1,g492.t1,g3638.t1'
r_0546	glycine-cleavage system (lipoamide)	g6908.t1,g5973.t1,g492.t1,g3638.t1'
r_0547	glycogen (starch) synthase	g6747.t1,g7414.t1
r_0548	glycogen phosphorylase	g861.t1
r_0549	glycyl-tRNA synthetase	g1508.t1
r_0550	glycylpeptide N-tetradecanoyltransferase	g2055.t1
r_0551	GMP synthase	g4455.t1
r_0552	gnnuc	g282.t1
r_0553	GPI-anchor assembly, step 10, GPI-modification of newly synthesised protein	g843.t1,g4426.t1,g1479.t1,g6896.t1,g3462.t1
r_0555	GPI-anchor assembly, step 2	g6658.t1
r_0556	GPI-anchor assembly, step 5	g7171.t1
r_0558	GPI-anchor assembly, step 7	g2254.t1
r_0560	GPI-anchor assembly, step 9	g1974.t1
r_0561	GTP cyclohydrolase I	g6699.t1
r_0562	GTP cyclohydrolase II	g3772.t1
r_0563	GTP diphosphohydrolase	g7571.t1
r_0564	guanine deaminase	g6094.t1
r_0565	guanine phosphoribosyltransferase	g3442.t1
r_0567	guanylate kinase	g6159.t1
r_0568	guanylate kinase (GMP:dATP)	g6159.t1
r_0569	Heme O monooxygenase	g3254.t1,g5938.t1,g2558.t1
r_0570	Heme O synthase	g1202.t1
r_0571	hexaprenyldihydroxybenzoate methyltransferase	g254.t1,g4021.t1,g2123.t1,g5230.t1,g5219.t1
r_0572	hexokinase (D-fructose:ATP)	g2952.t1
r_0573	hexokinase (D-glucose:ATP)	g2952.t1
r_0574	hexokinase (D-mannose:ATP)	g2952.t1
r_0575	histidinol dehydrogenase	g5905.t1
r_0576	histidinol-phosphatase	g6708.t1
r_0577	histidinol-phosphate transaminase	g2556.t1
r_0578	Histidyl-tRNA synthetase	g7148.t1
r_0579	histidyl-tRNA synthetase	g7148.t1
r_0580	hnRNP arginine N-methyltransferase	g1922.t1
r_0581	homoacontinate hydratase	g2135.t1
r_0583	homocitrate synthase	g2163.t1
r_0584	homocysteine S-methyltransferase	g7240.t1
r_0585	homoisocitrate dehydrogenase	g4676.t1
r_0586	homoserine dehydrogenase (NADH)	g4882.t1
r_0587	homoserine dehydrogenase (NADP)	g4882.t1
r_0588	homoserine kinase	g1359.t1
r_0589	homoserine O-trans-acetylase	g2577.t1
r_0590	hydrogen peroxide reductase (thioredoxin)	g4097.t1,g7359.t1
r_0591	hydrogen peroxide reductase (thioredoxin)	g6369.t1,g7359.t1
r_0592	hydrogen peroxide reductase (thioredoxin)	g6156.t1,g7359.t1
r_0593	hydroxyacylglutathione hydrolase	g1621.t1
r_0594	hydroxyacylglutathione hydrolase	g1621.t1
r_0595	hydroxybenzoate octaprenyltransferase	g3160.t1
r_0596	hydroxyethylthiazole kinase	g5983.t1
r_0597	hydroxymethylbilane synthase	g4948.t1
r_0598	hydroxymethylglutaryl CoA reductase	g2084.t1
r_0599	hydroxymethylglutaryl CoA synthase	g4068.t1
r_0600	hydroxymethylglutaryl CoA synthase	g4068.t1
r_0601	hydroxymethylpyrimidine kinase (ATP)	g1839.t1
r_0603	hypoxanthine phosphoribosyltransferase (Hypoxanthine)	g3442.t1
r_0604	Imidazole-glycerol-3-phosphate synthase	g873.t1
r_0605	imidazoleglycerol-phosphate dehydratase	g882.t1
r_0606	inosine monophosphate cyclohydrolase	g4005.t1
r_0608	indole-3-glycerol-phosphate synthase	g2798.t1
r_0609	indole-3-pyruvate decarboxylase	g987.t1
r_0610	inorganic diphosphatase	g4303.t1
r_0611	inorganic diphosphatase	g4303.t1
r_0612	inositol-1,3,4,5,6-pentakisphosphate 2-kinase	g4556.t1
r_0613	inositol-1,3,4,5-triphosphate 6-kinase, nucleus	g3142.t1
r_0614	inositol-1,4,5,6- tetrakisphosphate 3-kinase, nucleus	g3142.t1
r_0615	inositol-1,4,5-triphosphate 6-kinase, nucleus	g3142.t1
r_0616	inositol-1,4,5-trisphosphate 3-kinase, nucleus	g3142.t1
r_0620	IP6 pyrophosphorylation to 5PP-IP5	g4077.t1
r_0627	isoamyl acetate-hydrolyzing esterase	g899.t1
r_0628	isobutyl acetate-hydrolyzing esterase	g899.t1
r_0629	isocitrate dehydrogenase (NAD+)	g207.t1,g207.t1
r_0630	isocitrate dehydrogenase (NADP)	g207.t1
r_0631	isocitrate dehydrogenase (NADP+)	g207.t1
r_0632	isocitrate dehydrogenase (NADP+)	g207.t1
r_0633	isocitrate lyase	g1782.t1
r_0634	isoleucine transaminase	g6089.t1
r_0635	isoleucine transaminase	g6089.t1
r_0636	isoleucyl-tRNA synthetase	g6667.t1
r_0637	isoleucyl-tRNA synthetase	g5069.t1
r_0638	isopentenyl-diphosphate D-isomerase	g3685.t1
r_0639	itaconate-CoA ligase (ADP-forming)	g4278.t1,g6229.t1
r_0640	ketol-acid reductoisomerase (2-aceto-2-hydroxybutanoate)	g4406.t1
r_0641	kynureninase	g4947.t1
r_0642	kynurenine 3-monooxygenase	g6884.t1
r_0643	L-1-pyrroline-3-hydroxy-5-carboxylate dehydrogenase	g3133.t1
r_0646	L-4-hydroxyglutamate semialdehyde dehydrogenase	g3133.t1
r_0647	L-alanine transaminase	g360.t1
r_0648	L-allo-threonine aldolase	g3741.t1
r_0649	L-allo-threonine dehydrogenase	g2552.t1
r_0650	L-aminoadipate-semialdehyde dehydrogenase (NADH)	g1662.t1
r_0651	L-aminoadipate-semialdehyde dehydrogenase (NADPH)	g1662.t1
r_0654	L-erythro-4-hydroxyglutamate:2-oxoglutarate aminotransferase	g6433.t1
r_0655	L-erythro-4-hydroxyglutamate:2-oxoglutarate aminotransferase	g6433.t1
r_0656	L-erythro-4-hydroxyglutamate:2-oxoglutarate aminotransferase	g6433.t1
r_0659	L-hydroxyproline dehydrogenase (NAD)	g3133.t1
r_0660	L-hydroxyproline dehydrogenase (NADP)	g3133.t1
r_0661	L-hydroxyproline reductase (NAD)	g7561.t1
r_0662	L-hydroxyproline reductase (NADP)	g7561.t1
r_0663	L-lactaldehyde:NADP+ 1-oxidoreductase	g1181.t1
r_0664	L-serine deaminase	g1800.t1
r_0665	L-serine dehydrogenase	g2552.t1
r_0666	L-sorbitol dehydrogenase (L-sorbose-producing)	g5227.t1
r_0667	L-threonine deaminase	g1800.t1
r_0668	L-threonine deaminase	g3868.t1
r_0669	L-tryptophan:oxygen 2,3-oxidoreductase (decyclizing)	g7037.t1
r_0672	lactoylglutathione lyase	g5898.t1
r_0673	lanosterol synthase	g4862.t1
r_0674	leucine transaminase	g6089.t1
r_0675	leucine transaminase	g6089.t1
r_0676	leucyl-tRNA synthetase	g4760.t1
r_0677	leucyl-tRNA synthetase	g4760.t1
r_0678	leukotriene A4 hydrolase	g3788.t1
r_0679	leukotriene A4 hydrolase	g3788.t1
r_0680	leukotriene A4 hydrolase	g3788.t1
r_0681	leukotriene A4 hydrolase	g3788.t1
r_0682	leukotriene A4 hydrolase	g3788.t1
r_0683	leukotriene A4 hydrolase	g3788.t1
r_0684	lipid phosphate phosphatase	g235.t1
r_0685	lysophosphatidylcholine acyltransferase	g5278.t1
r_0686	lysyl-tRNA synthetase	g6571.t1
r_0687	lysyl-tRNA synthetase	g6571.t1
r_0688	malate dehydrogenase	g7352.t1
r_0689	malate dehydrogenase	g5842.t1
r_0690	malate dehydrogenase	g7352.t1
r_0691	malate synthase	g1865.t1
r_0692	malate synthase	g1865.t1
r_0693	malic enzyme (NAD)	g808.t1
r_0694	malic enzyme (NADP)	g808.t1
r_0695	malonyl-CoA-ACP transacylase	g3750.t1,g6055.t1
r_0696	malonyl-CoA-ACP transacylase	g6055.t1,g800.t1,g6821.t1,g2212.t1
r_0697	mannose-1-phosphate guanylyltransferase	g4360.t1
r_0698	mannose-6-phosphate isomerase	g4482.t1
r_0699	methenyltetrahydrifikate cyclohydrolase	g6657.t1
r_0700	methenyltetrahydrofolate cyclohydrolase	g6657.t1
r_0701	methionine adenosyltransferase	g2734.t1
r_0702	methionine synthase	g405.t1
r_0703	methionyl-tRNA formyltransferase	g3711.t1
r_0704	methionyl-tRNA synthetase	g77.t1
r_0705	methionyl-tRNA synthetase	g77.t1
r_0706	methylenetetrahydrofolate dehydrogenase (NAD)	g1087.t1
r_0707	methylenetetrahydrofolate dehydrogenase (NADP)	g6657.t1
r_0708	methylenetetrahydrofolate dehydrogenase (NADP)	g6657.t1
r_0710	methylisocitrate lyase	g1782.t1
r_0711	mevalonate kinase (atp)	g4485.t1
r_0712	mevalonate kinase (ctp)	g4485.t1
r_0713	mevalonate kinase (gtp)	g4485.t1
r_0715	mevalonate pyrophoshate decarboxylase	g4902.t1
r_0716	microsomal beta-keto-reductase	g7060.t1
r_0717	microsomal beta-keto-reductase	g7060.t1
r_0718	microsomal beta-keto-reductase	g7060.t1
r_0719	microsomal beta-keto-reductase	g7060.t1
r_0720	microsomal beta-keto-reductase	g7060.t1
r_0721	microsomal beta-keto-reductase	g7060.t1
r_0722	microsomal beta-keto-reductase	g7060.t1
r_0725	myo-inositol 1-phosphatase	>g6708.t1
r_0726	myo-inositol-1-phosphate synthase	g5764.t1
r_0728	N-acetyl-g-glutamyl-phosphate reductase	g5684.t1
r_0729	N-acetylglucosamine-6-phosphate synthase	g852.t1
r_0731	N-acteylglutamate synthase	g4835.t1
r_0732	N-formyl-L-kynurenine amidohydrolase	g360.t1
r_0733	N-formyltyrosine oxidase	g3782.t1,g7536.t1
r_0735	NAD diphosphatase	g1312.t1
r_0736	NAD kinase	g3234.t1
r_0737	NAD kinase	g5732.t1
r_0739	NAD nucleosidase nuclear	g3393.t1
r_0740	NAD synthase (nh3)	g3852.t1
r_0741	NAD synthase (nh3)	g3852.t1
r_0743	NADH kinase	g3234.t1
r_0744	NADH kinase mitochondrial	g3234.t1
r_0748	NAPRtase	g2049.t1
r_0749	NAPRtase	g2049.t1
r_0750	NatC acetylation	g7334.t1,g5939.t1
r_0751	NatC acetylation	g7334.t1,g5939.t1
r_0752	NatC acetylation	g7334.t1,g5939.t1
r_0753	NatC acetylation	g7334.t1,g5939.t1
r_0754	NatC acetylation	g7334.t1,g5939.t1
metaid_r_0755	NatC complex assembly	g7334.t1,g5939.t1
r_0756	nicotinamidase	g600.t1
r_0757	nicotinamidase	g600.t1
r_0758	nicotinamide N-methyltransferase	g1295.t1
r_0759	nicotinamide-nucleotide adenylyltransferase	g7562.t1
r_0760	nicotinamide-nucleotide adenylyltransferase	g7562.t1
r_0761	nicotinate-nucleotide adenylyltransferase	g7562.t1
r_0762	nicotinate-nucleotide adenylyltransferase	g7562.t1
r_0763	nicotinate-nucleotide diphosphorylase (carboxylating)	g229.t1
r_0764	nicotinate-nucleotide diphosphorylase (carboxylating)	g229.t1
r_0766	nucleoside-diphosphatase (ADP)	g7571.t1
r_0768	nucleoside-diphosphatase (GDP)	g7571.t1
r_0769	nucleoside-diphosphatase (GDP), Golgi	g4809.t1
r_0770	nucleoside-diphosphatase (UDP)	g7571.t1
r_0779	nucleoside-diphosphate kinase (ATP:UDP)	g7566.t1
r_0782	O-acetylhomoserine (thiol)-lyase	g3989.t1
r_0783	O-acetylhomoserine (thiol)-lyase	g3989.t1
r_0784	O-glycosylation of proteins by PMT1:PMT2	g6451.t1,g1929.t1
r_0786	O-succinylhomoserine lyase (elimination)	g3647.t1
r_0789	ornithine carbamoyltransferase	g1467.t1
r_0790	ornithine decarboxylase	g418.t1
r_0791	ornithine transacetylase	g2447.t1
r_0792	ornithine transaminase	g5586.t1
r_0793	orotate phosphoribosyltransferase	g5292.t1
r_0794	orotidine-5&apos;-phosphate decarboxylase	g5292.t1
metaid_r_0795	OSH1 cytoplasm to plasma membrane	g6562.t1
metaid_r_0796	OSH1 endoplasmic reticulum to cytoplasm	g6562.t1
metaid_r_0797	OSH2 cytoplasm to plasma membrane	g6562.t1
metaid_r_0798	OSH2 endoplasmic reticulum to cytoplasm	g6562.t1
metaid_r_0799	OSH3 cytoplasm to plasma membrane	g6562.t1
metaid_r_0800	OSH3 endoplasmic reticulum to cytoplasm	g6562.t1
metaid_r_0801	OSH4 endoplasmic reticulum to cytoplasm	g1700.t1
metaid_r_0802	OSH5 cytoplasm to plasma membrane	g1700.t1
metaid_r_0803	OSH5 endoplasmic reticulum to cytoplasm	g1700.t1
r_0804	oxoglutarate dehydrogenase (dihydrolipoamide S-succinyltransferase)	g1025.t1,g492.t1,g1063.t1
r_0805	oxoglutarate dehydrogenase (lipoamide)	g1025.t1,g492.t1,g1063.t1
r_0806	palmitoyl transferase	g7200.t1
r_0807	palmitoyl transferase for SNarE YAL014C	g7200.t1,g3377.t1
r_0808	palmitoyl transferase for SNarE YAL030W	g7200.t1,g6750.t1
r_0809	palmitoyl transferase for SNarE YDR468C	g7200.t1,g3377.t1
r_0810	palmitoyl-CoA desaturase (n-C16:0CoA -&gt; n-C16:1CoA)	g1079.t1
r_0811	palmitoylation of chs3p	g6725.t1,g891.t1
r_0813	palmitoylation of YEL013W	g6725.t1,g3479.t1
r_0816	pantothenate kinase	g6450.t1
r_0817	pantothenate synthase	g4613.t1
r_0818	peroxisomal acyl-CoA thioesterase	g4738.t1
r_0819	peroxisomal acyl-CoA thioesterase	g4738.t1
r_0820	peroxisomal acyl-CoA thioesterase	g4738.t1
r_0821	peroxisomal acyl-CoA thioesterase	g4738.t1
r_0822	peroxisomal acyl-CoA thioesterase	g4738.t1
r_0823	peroxisomal acyl-CoA thioesterase	g4738.t1
r_0824	peroxisomal acyl-CoA thioesterase	g4738.t1
r_0825	phenylalanine transaminase	g7324.t1
r_0826	phenylalanyl-tRNA synthetase	g7333.t1,g7333.t1
r_0827	phenylalanyl-tRNA synthetase	g7333.t1
r_0828	phenylpyruvate decarboxylase	g987.t1
r_0829	phosphatidyl glycerol phospholipase C	g3169.t1
r_0830	phosphatidyl glycerol phospholipase C	g3169.t1
r_0831	phosphatidylethanolamine methyltransferase	g2633.t1
r_0832	phosphatidylethanolamine methyltransferase	g6371.t1
r_0833	phosphatidylglycerolphosphate synthase	g4677.t1
r_0834	phosphatidylinositol 3,5-bisphosphate phosphatase	g1263.t1
r_0835	phosphatidylinositol 3-phosphate phosphatase	g3802.t1
r_0836	phosphatidylinositol 4,5-bisphosphate 5-phosphatase	g5769.t1
r_0837	phosphatidylinositol 4,5-bisphosphate 5-phosphatase	g5769.t1
r_0838	phosphatidylinositol 4,5-bisphosphate 5-phosphatase	g7083.t1
r_0839	phosphatidylinositol 4-kinase	g3176.t1
r_0840	phosphatidylinositol 4-kinase	g3176.t1
r_0841	phosphatidylinositol phosphate phosphatase	g3290.t1
r_0842	phosphatidylinositol phosphate phosphatase	g3290.t1
r_0843	phosphatidylinositol phosphate phosphatase	g3290.t1
r_0844	phosphatidylinositol phosphate phosphatase	g3290.t1
r_0845	phosphatidylinositol phosphate phosphatase	g3290.t1
r_0846	phosphatidylinositol phosphate phosphatase	g3290.t1
r_0847	phosphatidylinositol synthase	g4748.t1
r_0848	phosphatidylinositol synthase	g4748.t1
r_0849	phosphatidylinositol-4-phosphate 5-kinase	g7184.t1
r_0850	phosphatidylserine decarboxylase	g1943.t1
r_0851	phosphatidylserine decarboxylase	g1943.t1
r_0852	phosphatidylserine decarboxylase	g1943.t1
r_0853	phosphatidylserine synthase	g1065.t1
r_0854	phosphatidylserine synthase	g1065.t1
r_0855	phosphoacetylglucosamine mutase	g2064.t1
r_0856	phosphoadenylyl-sulfate reductase (thioredoxin)	g7359.t1,g2976.t1
r_0857	phosphoenolpyruvate carboxykinase	g3230.t1
r_0858	phosphoethanolamine cytidyltransferase	g2736.t1
r_0859	phosphofructokinase	g7380.t1
r_0860	phosphofructokinase (s7p)	g7380.t1
r_0862	phosphogluconate dehydrogenase	g7094.t1
r_0863	phosphoglucosamine mutase	g2064.t1
r_0864	phosphoglycerate dehydrogenase	g564.t1
r_0865	phosphoglycerate kinase	g1317.t1
r_0866	phosphoglycerate mutase	g1493.t1
r_0867	phospholipase B	g3202.t1
r_0868	phospholipase B	g3202.t1
r_0869	phospholipase B	g3202.t1
r_0870	phospholipase B	g3202.t1
r_0871	phospholipase C	g7348.t1
r_0872	phospholipase D	g6449.t1
r_0873	phospholipid methyltransferase	g2633.t1
r_0874	phospholipid methyltransferase	g2633.t1
r_0875	phosphomannomutase	g6175.t1
r_0876	phosphomethylpyrimidine kinase	g1839.t1
r_0877	phosphomevalonate kinase	g4865.t1
r_0880	phosphopentomutase	g2793.t1
r_0881	phosphoribosyl-AMP cyclohydrolase	g5905.t1
r_0882	phosphoribosyl-ATP pyrophosphatase	g5905.t1
r_0883	phosphoribosylaminoimidazole-carboxylase	g6052.t1
r_0884	phopshoribosylaminoimidazole synthetase	g1375.t1
r_0885	phosphoribosylaminoimidazolecarboxamide formyltransferase	g4005.t1
r_0886	phosphoribosyl amino imidazolesuccinocarbozamide synthetase	g2948.t1
r_0887	phosphoribosylanthranilate isomerase	g2798.t1
r_0888	5&apos;-phosphoribosylformyl glycinamidine synthetase	g6550.t1
r_0889	glycinamide ribotide transformylase	g4402.t1
r_0890	phosphoribosylglycinamidine synthetase	g1375.t1
r_0893	phosphoserine transaminase	g2280.t1
r_0894	Phytosphingosine phosphate lyase	g6138.t1
metaid_r_0896	PI3P formation by Vps34	g250.t1
r_0902	polyamine oxidase	g3921.t1
r_0903	polyphosphatidylinositol phosphatase	g5769.t1
r_0904	polyphosphatidylinositol phosphatase	g5769.t1
r_0905	polyphosphatidylinositol phosphatase	g5769.t1
r_0906	polyphosphatidylinositol phosphatase	g5769.t1
r_0907	polyphosphatidylinositol phosphatase	g5769.t1
r_0908	porphobilinogen synthase	g3465.t1
r_0909	poylamine oxidase	g3921.t1
r_0910	poylamine oxidase	g3921.t1
r_0911	prephenate dehydratase	g4257.t1
r_0913	prephenate dehydrogenase (NADP)	g3028.t1
r_0914	proline oxidase (NAD)	g3805.t1
r_0915	prolyl-tRNA synthetase	g4102.t1
r_0916	protoporphyrinogen oxidase	g1438.t1
r_0917	purine-nucleoside phosphorylase	g282.t1,g4945.t1,g4945.t1
r_0918	purine-nucleoside phosphorylase (adenosine)	g4945.t1
r_0919	purine-nucleoside phosphorylase (adenosine)	g4945.t1
r_0920	purine-nucleoside phosphorylase (deoxyadenosine)	g4945.t1
r_0921	purine-nucleoside phosphorylase (deoxyguanosine)	g4945.t1
r_0922	purine-nucleoside phosphorylase (deoxyinosine)	g4945.t1
r_0923	purine-nucleoside phosphorylase (Guanosine)	g4945.t1
r_0924	purine-nucleoside phosphorylase (Guanosine)	g4945.t1
r_0925	purine-nucleoside phosphorylase (inosine)	g4945.t1
r_0926	purine-nucleoside phosphorylase (Xanthosine)	g4945.t1
r_0928	pyridoxal oxidase	g4217.t1
r_0929	pyridoxamine 5&apos;-phosphate oxidase	g4217.t1
r_0931	pyridoxine 5&apos;-phosphate oxidase	g4217.t1
r_0933	pyridoxine oxidase	g4217.t1
r_0936	pyrroline-5-carboxylate reductase	g7561.t1
r_0937	pyruvate carboxylase	g7550.t1
r_0938	pyruvate decarboxylase	g987.t1
r_0939	pyruvate decarboxylase (acetoin-forming)	g987.t1
r_0940	pyruvate dehydrogenase	g2085.t1,g6677.t1,g492.t1,g6097.t1,g4224.t1
r_0941	pyruvate kinase	g5277.t1
r_0944	quinone oxidoreductase	g254.t1,g4021.t1,g2123.t1,g5230.t1,g5219.t1
r_0945	reduced glutathione via ABC system	g2295.t1
r_0946	riboflavin kinase	g2264.t1
r_0947	riboflavin kinase	g2264.t1
r_0948	riboflavin synthase	g4405.t1
r_0949	riboflavin synthase	g2276.t1
r_0950	ribokinase	g5738.t1
r_0959	ribonucleoside-triphosphate reductase (ATP)	g7359.t1
r_0960	ribonucleoside-triphosphate reductase (CTP)	g7359.t1
r_0961	ribonucleoside-triphosphate reductase (GTP)	g7359.t1
r_0962	ribonucleoside-triphosphate reductase (UTP)	g7359.t1
r_0963	ribose-5-phosphate isomerase	g5695.t1
r_0964	ribosylnicotinamide kinase	g751.t1
r_0965	ribulose 5-phosphate 3-epimerase	g488.t1
r_0966	S-adenosyl-L-methionine:3-hexaprenyl-4,5-dihydroxylate O-methyltransferase	g254.t1,g4021.t1,g2123.t1,g5230.t1,g5219.t1
r_0967	S-adenosyl-methionine delta-24-sterol-c-methyltransferase	g2236.t1
r_0968	S-formylglutathione hydralase	g4397.t1
r_0969	saccharopine dehydrogenase (NAD, L-lysine forming)	g5513.t1
r_0970	saccharopine dehydrogenase (NADP, L-glutamate forming)	g6940.t1
r_0971	sedoheptulose 1,7-bisphosphate D-glyceraldehyde-3-phosphate-lyase	g1566.t1
r_0973	serine esterase	g55.t1
r_0975	seryl-tRNA synthetase	g1534.t1
r_0976	shikimate dehydrogenase	g4705.t1
r_0977	shikimate kinase	g4705.t1
r_0978	sirohydrochlorin dehydrogenase	g3610.t1
r_0979	sirohydrochlorin ferrochetalase	g3610.t1
r_0982	spermidine synthase	g2476.t1
r_0983	spermine synthase	g2476.t1
r_0984	sphinganine phosphate lyase	g6138.t1
r_0985	sphingoid base-phosphate phosphatase (phytosphingosine 1-phosphate)	g5929.t1
r_0986	sphingoid base-phosphate phosphatase (sphinganine 1-phosphatase)	g5929.t1
r_0987	sphingolipid long chain base kinase (phytosphingosine)	g1221.t1
r_0988	sphingolipid long chain base kinase (sphinganine)	g1221.t1
r_0991	squalene epoxidase (NAD)	g2627.t1,g5262.t1,g956.t1
r_0992	squalene epoxidase (NADP)	g2627.t1,g3782.t1
r_0993	squalene synthase	g2397.t1
r_0994	stearoyl-CoA desaturase (n-C18:0CoA -&gt; n-C18:1CoA)	g1079.t1
r_0995	steryl ester hydrolase	g5323.t1
r_0996	steryl ester hydrolase	g5323.t1
r_0997	steryl ester hydrolase	g5323.t1
r_0998	steryl ester hydrolase	g5323.t1
r_0999	steryl ester hydrolase	g5323.t1
r_1000	steryl ester hydrolase	g5323.t1
r_1001	succinate dehydrogenase (ubiquinone-6)	g1104.t1,g508.t1,g4125.t1,g508.t1
r_1002	succinate dehydrogenase (ubiquinone-6)	g1104.t1,g508.t1,g4125.t1,g508.t1
r_1003	succinate-CoA ligase (ADP-forming)	g4278.t1,g6229.t1
r_1004	succinate-semialdehyde dehydrogenase (NADP)	g686.t1
r_1005	sucrose hydrolyzing enxyme	g4142.t1
r_1006	sulfate adenylyltransferase	g5903.t1
r_1007	sulfate adenylyltransferase (ADP)	g7190.t1
r_1008	sulfite reductase (NADPH2)	g3713.t1
r_1009	taurcholate via ABC system	g6828.t1
r_1010	taurine dioxygenase	g5873.t1
r_1011	tetrahydrofolate aminomethyltransferase	g6908.t1,g2085.t1,g5973.t1,g6677.t1,g3638.t1'
r_1013	thiamin diphosphatase	g1683.t1
r_1015	thiamin phosphatase	g1683.t1
r_1017	thiamine diphosphokinase	g6444.t1
r_1018	thiamine-diphosphate kinase	g6444.t1
r_1019	thiamine-phosphate diphosphorylase	g5983.t1
r_1023	thioredoxin	g7359.t1,g2794.t1
r_1024	thioredoxin reductase (NADPH)	g5699.t1,g7359.t1
r_1025	thioredoxin reductase (NADPH)	g7359.t1,g5699.t1,g7359.t1
r_1026	threonine aldolase	g3741.t1
r_1027	threonine synthase	g1090.t1
r_1028	threonyl-tRNA synthetase	g1573.t1
r_1029	threonyl-tRNA synthetase	g1573.t1
r_1031	thymidine phosphorylase	g4945.t1
r_1032	thymidylate synthase	g376.t1
r_1034	trans-pentaprenyltranstransferase	g3267.t1
r_1035	transaldolase	g230.t1
r_1036	transketolase	g4569.t1
r_1037	transketolase	g4569.t1
r_1038	trehalose-phosphatase	g2217.t1
r_1039	triacylglycerol lipase	g3146.t1
r_1040	triacylglycerol lipase	g1251.t1
r_1041	triose-phosphate isomerase	g7007.t1
r_1042	tryptophan synthase (indoleglycerol phosphate)	g545.t1
r_1043	tryptophan transaminase	g7324.t1
r_1044	tryptophanyl-tRNA synthetase	g7420.t1
r_1045	tryptophanyl-tRNA synthetase	g7420.t1
r_1050	tyrosine transaminase	g7324.t1
r_1051	tyrosine transaminase	g6433.t1
r_1052	tyrosine transaminase	g6433.t1
r_1053	tyrosyl-tRNA synthetase	g2948.t1
r_1054	tyrosyl-tRNA synthetase	g2948.t1
r_1055	UDP-glucose:ergosterol glucosyltransferase	g1458.t1
r_1056	UDP-N-acetylglucosamine diphosphorylase	g1513.t1
r_1057	UDPglucose 4-epimerase	g612.t1
r_1058	UDPglucose--hexose-1-phosphate uridylyltransferase	g6280.t1
r_1059	UMP kinase	g7566.t1
r_1060	UMP kinase	g7566.t1
r_1061	uracil phosphoribosyltransferase	g5774.t1
r_1062	urea carboxylase	g6928.t1
r_1063	ureidoglycolate hydrolase	g4745.t1
r_1064	uridine kinase (ATP:uridine)	g2493.t1
r_1065	uridine kinase (GTP:uridine)	g2493.t1
r_1066	uridylate kinase (dUMP)	g7566.t1
r_1067	uridylate kinase (dUMP)	g7566.t1
r_1068	uroporphyrinogen decarboxylase (uroporphyrinogen III)	g1548.t1
r_1069	uroporphyrinogen methyltransferase	g442.t1
r_1070	uroporphyrinogen-III synthase	g1630.t1
r_1071	UTP diphosphohydrolase	g7571.t1
r_1072	UTP-glucose-1-phosphate uridylyltransferase	g1513.t1
r_1073	valine transaminase	g6089.t1
r_1074	valine transaminase, mitochondiral	g6089.t1
r_1075	valyl-tRNA synthetase	g1053.t1
r_1076	valyl-tRNA synthetase	g1053.t1
r_1079	xanthine phosphoribosyltransferase	g3442.t1
r_1080	xylitol dehydrogenase (D-xyulose-forming)	g2868.t1
r_1081	xylose reductase	g6606.t1
r_1082	xylulokinase	g7403.t1
r_1083	yUMP synthetase	g7297.t1
r_1104	2-oxoadipate and 2-oxoglutarate transport	g4517.t1
r_1125	4-aminobutyrate transport	g6467.t1
r_1130	5-aminolevulinate transport	g1721.t1
r_1133	8-Amino-7-oxononanoate transport	g1721.t1
r_1137	acetate transport	g2806.t1
r_1139	acetate transport	g2964.t1
r_1143	adenine transport	g425.t1
r_1146	adenosine transport	g1110.t1
r_1149	ADP/ATP transporter	g1802.t1
r_1150	ADP/ATP transporter	g1944.t1
r_1153	allantoate uniport	g6789.t1
r_1154	allantoin uniport	g1993.t1
r_1157	ammonia transport	g1940.t1
r_1160	AMP/ATP transporter	g1944.t1
r_1163	aspartate transport	g1704.t1
r_1165	aspartate-glutamate transporter	g1704.t1
r_1170	biotin uptake	g7509.t1
r_1171	carnithine-acetylcarnithine carrier	g6954.t1
r_1180	choline transport	g2253.t1
r_1182	citrate transport	g1796.t1
r_1183	citrate transport	g1796.t1
r_1184	citrate transport	g1796.t1
r_1187	CMP transport	g380.t1
r_1195	coenzyme A transport	g2244.t1
r_1198	CTP transport	g380.t1
r_1199	CTP/CMP antiport	g380.t1
r_1200	cytidine transport	g1110.t1
r_1201	cytosine transport	g425.t1
r_1204	D-fructose transport	g3339.t1
r_1205	D-galactose transport	g3339.t1
r_1207	D-lactate transport	g2756.t1
r_1210	D-mannose transport	g3339.t1
r_1228	DNF1 flippase	g4671.t1
r_1229	DNF1 flippase	g4671.t1
r_1230	DNF1 flippase	g4671.t1
r_1231	DNF3 flippase	g2716.t1
r_1232	DNF3 flippase	g2716.t1
r_1233	DNF3 flippase	g2716.t1
r_1238	episterol transport	g5370.t1
r_1243	ergosterol transport	g5370.t1
r_1244	ergosterol transport	g5370.t1
r_1250	fad/FMN antiport	g2575.t1
r_1251	fadH2 transport	g2575.t1
r_1261	fatty acid transport	g5514.t1
r_1262	fatty acid transport	g5514.t1
r_1267	fatty acid transport via ABC system	g7104.t1,g2350.t1
r_1268	fatty acid transport via ABC system	g7104.t1,g2350.t1
r_1269	fatty acyl-CoA transport via ABC system	g7104.t1,g2350.t1
r_1270	fatty acyl-CoA transport via ABC system	g7104.t1,g2350.t1
r_1271	fatty acyl-CoA transport via ABC system	g7104.t1,g2350.t1
r_1272	fatty acyl-CoA transport via ABC system	g7104.t1,g2350.t1
r_1273	fatty acyl-CoA transport via ABC system	g7104.t1,g2350.t1
r_1282	fecosterol transport	g5370.t1
r_1283	fecosterol transport	g5370.t1
r_1291	GDP-mannose antiport	g4456.t1
r_1295	glutathione transport	g2297.t1
r_1296	glutathione transport	g2295.t1
r_1297	glycero-3-phospho-1-inositol transport	g6003.t1
r_1298	glycero-3-phosphocholine transport	g6003.t1
r_1299	glycerol transport via channel	g3612.t1
r_1303	glycine transport	g7036.t1
r_1309	GTP/GDP translocase	g2339.t1
r_1311	guanine transport	g425.t1
r_1315	H2O transport	g2726.t1
r_1335	inositol transport	g305.t1
r_1347	L-alanine transport	g7036.t1
r_1350	L-arganine transport	g1524.t1
r_1351	L-arganine transport	g4503.t1
r_1352	L-asparagine transport	g7036.t1
r_1353	L-asparagine transport	g3327.t1
r_1354	L-aspartate transport	g1234.t1
r_1355	L-aspartate transport	g3861.t1
r_1356	L-aspartate transport	g7036.t1
r_1357	L-carnitine transport	g3874.t1
r_1359	L-cystine transport	g1524.t1
r_1360	L-cystine transport	g6299.t1
r_1363	L-glutamate transport	g1704.t1
r_1366	L-glutamate transport	g3861.t1
r_1367	L-glutamate transport	g7036.t1
r_1369	L-glutamine transport	g3327.t1
r_1370	L-glutamine transport	g1234.t1
r_1371	L-glutamine transport	g7036.t1
r_1372	L-histidine transport	g3690.t1
r_1375	L-isoleucine transport	g7574.t1
r_1376	L-isoleucine transport	g3327.t1
r_1377	L-isoleucine transport	g1234.t1
r_1378	L-isoleucine transport	g1524.t1
r_1379	L-lactate transport	g2756.t1
r_1380	L-lactate transport	g2756.t1
r_1381	L-leucine transport	g7574.t1
r_1382	L-leucine transport	g3327.t1
r_1383	L-leucine transport	g1234.t1
r_1384	L-leucine transport	g1524.t1
r_1385	L-lysine transport	g3690.t1
r_1386	L-lysine transport	g1524.t1
r_1388	L-methionine transport	g3599.t1
r_1389	L-phenylalanine transport	g1524.t1
r_1390	L-proline transport	g7036.t1
r_1393	L-serine transport	g7036.t1
r_1396	L-threonine transport	g1524.t1
r_1397	L-tryptophan transport	g1524.t1
r_1398	L-tyrosine transport	g7574.t1
r_1399	L-tyrosine transport	g3327.t1
r_1400	L-tyrosine transport	g1234.t1
r_1401	L-tyrosine transport	g1524.t1
r_1402	L-valine transport	g1524.t1
r_1403	lanosterol transport	g5370.t1
r_1405	malate transport	g2515.t1
r_1407	maltose transport	g817.t1
r_1412	N,N&apos;-diformyldityrosine transport	g780.t1
r_1413	NAD transport	g6020.t1
r_1414	NAD transport	g6020.t1
r_1415	NAD transport	g6020.t1
r_1416	NAD transport	g6020.t1
r_1417	NAD transport	g6020.t1
r_1418	NAD transport	g6020.t1
r_1427	nicotinate transport	g3125.t1
r_1437	octadecanoate (n-C18:0) transport	g7104.t1
r_1441	ornithine transport	g5481.t1
r_1442	orntithine transport	g1524.t1
r_1444	oxaloacetate transport	g5271.t1
r_1451	pantothenate transport	g6421.t1
r_1460	phosphate transport	g2815.t1
r_1461	phosphate transport	g5073.t1
r_1462	phosphate transport	g2815.t1
r_1473	phosphatidylinositol 4-kinase	g3176.t1
r_1474	phosphatidylinositol-4-phosphate 5-kinase	g7184.t1
r_1475	phospholipid translocation	g6662.t1
r_1476	potassium transport	g489.t1
r_1479	putrescine excretion	g1721.t1
r_1481	pyridoxine symport	g425.t1
r_1484	pyruvate transport	g2756.t1
metaid_r_1486	reduced thioredoxin transport	g7359.t1
r_1491	S-adenosyl-L-methionine transport	g1524.t1
r_1492	S-adenosyl-L-methionine transport	g1433.t1
r_1493	S-methylmethionine permease	g1524.t1
r_1497	sodium proton antiporter	g112.t1
r_1498	spermidine excretion	g1721.t1
r_1504	succinate transport	g2515.t1
r_1505	succinate-fumarate transport	g4692.t1
r_1507	sulfate uniport	g3538.t1
r_1508	sulfite transport	g6605.t1
r_1511	thiamine diphosphate transport	g1589.t1
r_1512	thiamine transport	g7427.t1
r_1524	UDPgalactose transport	g3366.t1
r_1526	UMP transport	g380.t1
r_1527	uracil transport	g1993.t1
r_1528	urea transport	g5450.t1
r_1529	uridine transport	g1993.t1
r_1530	UTP transport	g380.t1
r_1531	UTP/UMP antiport	g380.t1
r_1536	zymosterol transport	g5370.t1
r_1_bh	serine palmitotransferase	g6570.t1,g2792.t1
r_2_bh	3-dehydrosphinganine reductase	g5046.t1
r_3_bh	ceramide-1 synthase (24C)	g3760.t1
r_5_bh	ceramide-1 hydroxylase (24C)	g5621.t1
r_6_bh	ceramide-1 hydroxylase (26C)	g5621.t1
r_7_bh	phytosphingosine synthesis	g5621.t1
r_16_bh	ceramide-1 hydroxylase (24C)	g6392.t1
r_17_bh	ceramide-1 hydroxylase (26C)	g6392.t1
r_18_bh	ceramide-3 synthase (24C)	g6392.t1
r_19_bh	ceramide-3 synthase (26C)	g6392.t1
r_20_bh	ceramide-4 synthase (24C)	g6392.t1
r_21_bh	ceramide-4 synthase (26C)	g6392.t1
r_22a_bh	IPC synthase	g4895.t1
r_22b_bh	IPC synthase	g4895.t1
r_22c_bh	IPC synthase	g4895.t1
r_22d_bh	IPC synthase	g4895.t1
r_23_bh	IPC synthase	g4895.t1
r_24_bh	IPC synthase	g4895.t1
r_25_bh	IPC synthase	g4895.t1
r_26_bh	IPC synthase	g4895.t1
r_27_bh	IPC synthase	g4895.t1
r_28_bh	IPC synthase	g4895.t1
r_57_bh	IPS phospholipase C	g5991.t1
r_58_bh	IPS phospholipase C	g5991.t1
r_59_bh	IPS phospholipase C	g5991.t1
r_60_bh	IPS phospholipase C	g5991.t1
r_61_bh	IPS phospholipase C	g5991.t1
r_62_bh	IPS phospholipase C	g5991.t1
r_63_bh	IPS phospholipase C	g5991.t1
r_64_bh	IPS phospholipase C	g5991.t1
r_65_bh	IPS phospholipase C	g5991.t1
r_66_bh	IPS phospholipase C	g5991.t1
r_67_bh	IPS phospholipase C	g5991.t1
r_68_bh	IPS phospholipase C	g5991.t1
r_69_bh	IPS phospholipase C	g5991.t1
r_70_bh	IPS phospholipase C	g5991.t1
r_71_bh	IPS phospholipase C	g5991.t1
r_72_bh	IPS phospholipase C	g5991.t1
r_73_bh	IPS phospholipase C	g5991.t1
r_74_bh	IPS phospholipase C	g5991.t1
r_75_bh	IPS phospholipase C	g5991.t1
r_76_bh	IPS phospholipase C	g5991.t1
r_77_bh	IPS phospholipase C	g5991.t1
r_78_bh	IPS phospholipase C	g5991.t1
r_79_bh	IPS phospholipase C	g5991.t1
r_80_bh	IPS phospholipase C	g5991.t1
r_81_bh	IPS phospholipase C	g5991.t1
r_82_bh	IPS phospholipase C	g5991.t1
r_83_bh	IPS phospholipase C	g5991.t1
r_84_bh	IPS phospholipase C	g5991.t1
r_85_bh	IPS phospholipase C	g5991.t1
r_86_bh	IPS phospholipase C	g5991.t1
r_87_bh	IPS phospholipase C	g5991.t1
r_88_bh	IPS phospholipase C	g5991.t1
r_89_bh	IPS phospholipase C	g5991.t1
r_90_bh	IPS phospholipase C	g5991.t1
r_91_bh	IPS phospholipase C	g5991.t1
r_92_bh	IPS phospholipase C	g5991.t1
r_93_bh	IPS phospholipase C	g5991.t1
r_94_bh	IPS phospholipase C	g5991.t1
r_95_bh	IPS phospholipase C	g5991.t1
r_96_bh	IPS phospholipase C	g5991.t1
r_97_bh	IPS phospholipase C	g5991.t1
r_98_bh	IPS phospholipase C	g5991.t1
r_99_bh	IPS phospholipase C	g5991.t1
r_100_bh	IPS phospholipase C	g5991.t1
r_101_bh	IPS phospholipase C	g5991.t1
r_102_bh	IPS phospholipase C	g5991.t1
r_103_bh	IPS phospholipase C	g5991.t1
r_104_bh	IPS phospholipase C	g5991.t1
r_105_bh	IPS phospholipase C	g5991.t1
r_106_bh	IPS phospholipase C	g5991.t1
r_107_bh	IPS phospholipase C	g5991.t1
r_108_bh	IPS phospholipase C	g5991.t1
r_109_bh	IPS phospholipase C	g5991.t1
r_110_bh	IPS phospholipase C	g5991.t1
r_111_bh	IPS phospholipase C	g5991.t1
r_112_bh	IPS phospholipase C	g5991.t1
r_113_bh	IPS phospholipase C	g5991.t1
r_114_bh	IPS phospholipase C	g5991.t1
r_115_bh	IPS phospholipase C	g5991.t1
r_116_bh	IPS phospholipase C	g5991.t1
r_1_nm	serine-pyruvate transaminase	g3490.t1
r_2_hm	nucleoside diphosphate kinase	g7566.t1
r_3_hm	nucleoside diphosphate kinase	g7566.t1
r_4_hm	nucleoside diphosphate kinase	g7566.t1
r_5_hm	nucleoside diphosphate kinase	g7566.t1
r_6_hm	nucleoside diphosphate kinase	g7566.t1
r_7_hm	nucleoside diphosphate kinase	g7566.t1
r_8_hm	ribonucleotide reductase	g1191.t1,g7359.t1
r_9_hm	ribonucleotide reductase	g1191.t1,g7359.t1
r_10_hm	ribonucleotide reductase	g1191.t1,g7359.t1
r_11_hm	ribonucleotide reductase	g1191.t1,g7359.t1
r_12_hm	ribonucleotide reductase	g1191.t1,g7359.t1
r_13_hm	ribonucleotide reductase	g1191.t1,g7359.t1
r_14_hm	ribonucleotide reductase	g1191.t1,g7359.t1
r_15_hm	ribonucleotide reductase	g1191.t1,g7359.t1
r_16_cl	spermine transport	g278.t1
r_17_cl	spermine transport	g278.t1
r_18_cl	putrescine transport	g278.t1
r_19_cl	putrescine transport	g278.t1
r_20_cl	spermidine transport	g278.t1
r_21_cl	spermidine transport	g278.t1
r_23_cl	alpha,alpha-trehalase	g4551.t1
r_24_cl	glycerol transport	g3189.t1
r_1_bb	V-ATPase, Golgi	g1581.t1,g2422.t1,g7058.t1,g5349.t1,g5692.t1,g3108.t1,g5934.t1,g265.t1,g6842.t1,g7305.t1,g751.t1,g4758.t1,g7135.t1
metaid_r_2_bb	V-ATPase, vacuole	g1581.t1,g2422.t1,g7058.t1,g5349.t1,g5692.t1,g3108.t1,g5934.t1,g265.t1,g6842.t1,g7305.t1,g751.t1,g4758.t1,g7135.t1
r_25_cl	1-acyl-sn-gylcerol-3-phosphate acyltransferase	g5225.t1
r_001_xxx	1-acyl-sn-gylcerol-3-phosphate acyltransferase	g4759.t1
r_002_xxx	mevalonate kinase (UTP)	g4485.t1
r_003_xxx	AKG transporter, mitochonrial	g1826.t1
r_010_xxx	glycinamide ribonucleotide transformylase	g6052.t1
r_011_xxx	5,6,7,8-tetrahydrofolate:NAD+ oxidoreductase	g1928.t1
r_012_xxx	dihydrofolate:NADP+ oxidoreductase	g1928.t1
r_013_xxx	dolichyl-phosphate-mannose--protein mannosyltransferase	g1988.t1,g1929.t1
r_014_xxx	acid phosphatase (secreted)	g1683.t1
r_015_xxx	phosphoglucomutase	g2793.t1
r_016_xxx	tetrahydrofolate:L-glutamate gamma-ligase (ADP-forming)	g521.t1
r_017_xxx	glucose transport	g3189.t1
r_018_xxx	L-histidine transport	g1524.t1
r_019_xxx	phosphoribosylpyrophosphate synthetase	g6204.t1,g1293.t1,g1293.t1
r_020_xxx	IMP dehydrogenase	g739.t1
r_2002	decane dehydrogenase	g3663.t1,g6101.t1,g3333.t1
r_2005	hexadecane dehydrogenase	g3663.t1,g6101.t1,g3333.t1
r_2006	phosphatidylcholine_diacylglycerol_acyltransferase	g7343.t1
r_2008	ATP-citrate lyase	g6054.t1,g6054.t1
r_2014	butyrate perox. transport	g5479.t1
r_2015	fatty-acid--CoA ligase (butyrate)	g5514.t1
r_2016	fatty acid oxidation (butyryl-CoA)	g4082.t1,g259.t1,g1665.t1
