# Supplementary material for: Genome-scale metabolic modeling underscores the potential of Cutaneotrichosporon oleaginosus ATCC 20509 as a cell factory for biofuel production
Source: Biotechnol Biofuels. 2021 Jan 6;14:2. doi: 10.1186/s13068-020-01838-1 (PMC7788717; doi:10.1186/s13068-020-01838-1)
Supplement: Supplementary file 3 — Additional file 3. C. oleaginosus and Y. lipolytica orthologs [file 13068_2020_1838_MOESM3_ESM.xlsx]

## Sheet: 2019_04_19_Yarrow_to_crypto
YALI0A00264g	g4602.t1
YALI0A00528g	g4999.t1
YALI0A01133g	g1131.t1
YALI0A01958g	g7597.t1
YALI0A02244g	g1567.t1
YALI0A02310g	g2753.t1
YALI0A02453g	g935.t1
YALI0A02541g	g5902.t1
YALI0A03135g	g4964.t1
YALI0A04675g	g3327.t1
YALI0A05379g	g5562.t1
YALI0A06589g	g465.t1
YALI0A06655g	g359.t1
YALI0A06787g	g314.t1
YALI0A07447g	g2382.t1
YALI0A07579g	g2071.t1
YALI0A08041g	g2672.t1
YALI0A08536g	g146.t1
YALI0A08734g	g7592.t1
YALI0A08998g	g5309.t1
YALI0A09042g	g6847.t1
YALI0A09427g	g2733.t1
YALI0A09636g	g3568.t1
YALI0A09856g	g5885.t1
YALI0A09900g	g2582.t1
YALI0A10032g	g1211.t1
YALI0A10076g	g6571.t1
YALI0A10310g	g4570.t1
YALI0A10659g	g2678.t1
YALI0A11143g	g2686.t1
YALI0A11605g	g2382.t1
YALI0A12045g	g614.t1
YALI0A12353g	g4967.t1
YALI0A13387g	g6125.t1
YALI0A14212g	g6532.t1
YALI0A14784g	g3369.t1
YALI0A15125g	g222.t1
YALI0A15147g	g5513.t1
YALI0A15576g	g7098.t1
YALI0A15906g	g7147.t1
YALI0A15950g	g5632.t1
YALI0A15972g	g4043.t1
YALI0A16379g	g6454.t1
YALI0A16863g	g2384.t1
YALI0A17171g	g1295.t1
YALI0A17534g	g974.t1
YALI0A18062g	g1513.t1
YALI0A18183g	g6716.t1
YALI0A18337g	g2771.t1
YALI0A18920g	g3963.t1
YALI0A19074g	g404.t1
YALI0A19096g	g1440.t1
YALI0A19206g	g3699.t1
YALI0A19228g	g1567.t1
YALI0A19558g	g241.t1
YALI0A19580g	g7190.t1
YALI0A19910g	g5196.t1
YALI0A20108g	g1707.t1
YALI0A20295g	g4344.t1
YALI0A20922g	g426.t1
YALI0A21153g	g1290.t1
YALI0A21263g	g4600.t1
YALI0A21307g	g5458.t1
YALI0A21417g	g2936.t1
YALI0B00220g	g7530.t1
YALI0B00396g	g1458.t1
YALI0B00572g	g3145.t1
YALI0B00704g	g2869.t1
YALI0B00726g	g5950.t1
YALI0B00836g	g3566.t1
YALI0B01298g	g5251.t1
YALI0B01342g	g4815.t1
YALI0B01364g	g1104.t1
YALI0B01672g	g465.t1
YALI0B01771g	g5323.t1
YALI0B01826g	g6704.t1
YALI0B02222g	g2366.t1
YALI0B02376g	g5295.t1
YALI0B02544g	g7452.t1
YALI0B02728g	g2773.t1
YALI0B02852g	g4061.t1
YALI0B02948g	g5495.t1
YALI0B03344g	g2323.t1
YALI0B03564g	g6360.t1
YALI0B03630g	g1698.t1
YALI0B04180g	g633.t1
YALI0B04202g	g3920.t1
YALI0B04312g	g2659.t1
YALI0B05126g	g853.t1
YALI0B05368g	g5120.t1
YALI0B05918g	g2733.t1
YALI0B06006g	g4339.t1
YALI0B06391g	g4009.t1
YALI0B06941g	g2585.t1
YALI0B07117g	g7151.t1
YALI0B07227g	g1344.t1
YALI0B07447g	g1328.t1
YALI0B07667g	g6382.t1
YALI0B08052g	g3231.t1
YALI0B08140g	g5093.t1
YALI0B08184g	g5630.t1
YALI0B08404g	g7384.t1
YALI0B08448g	g7098.t1
YALI0B08536g	g1614.t1
YALI0B08943g	g5065.t1
YALI0B08965g	g523.t1
YALI0B09537g	g1729.t1
YALI0B09625g	g5789.t1
YALI0B09647g	g6493.t1
YALI0B09845g	g6356.t1
YALI0B10340g	g5379.t1
YALI0B10736g	g4638.t1
YALI0B11044g	g3684.t1
YALI0B11154g	g2547.t1
YALI0B11286g	g5260.t1
YALI0B11330g	g2330.t1
YALI0B12078g	g1727.t2
YALI0B12980g	g7452.t1
YALI0B13398g	g6601.t1
YALI0B13420g	g787.t1
YALI0B13464g	g6961.t1
YALI0B13552g	g6249.t1
YALI0B13794g	g1567.t1
YALI0B13970g	g2791.t1
YALI0B14399g	g2532.t1
YALI0B14509g	g1872.t1
YALI0B14531g	g920.t1
YALI0B14729g	g2582.t1
YALI0B14839g	g5377.t1
YALI0B14927g	g2632.t1
YALI0B15059g	g5734.t1
YALI0B15125g	g3976.t1
YALI0B15268g	g4545.t1
YALI0B15304g	g3163.t1
YALI0B15444g	g6896.t1
YALI0B15598g	g348.t1
YALI0B15664g	g7672.t1
YALI0B15884g	g6929.t1
YALI0B16038g	g5082.t1
YALI0B16104g	g564.t1
YALI0B16126g	g1811.t1
YALI0B16324g	g5125.t1
YALI0B16390g	g4111.t2
YALI0B16522g	g6463.t1
YALI0B17138g	g2489.t1
YALI0B17204g	g2404.t1
YALI0B17336g	g2104.t1
YALI0B17402g	g7015.t1
YALI0B17644g	g1258.t1
YALI0B17666g	g2574.t1
YALI0B17688g	g4.t1
YALI0B17776g	g5271.t1
YALI0B17864g	g1179.t1
YALI0B17930g	g5984.t1
YALI0B18348g	g537.t1
YALI0B18759g	g714.t1
YALI0B18898g	g3279.t1
YALI0B19338g	g1729.t1
YALI0B19382g	g5733.t1
YALI0B19470g	g1849.t1
YALI0B19492g	g1729.t1
YALI0B19800g	g6463.t1
YALI0B19976g	g3763.t1
YALI0B19998g	g6131.t1
YALI0B20020g	g7211.t1
YALI0B20064g	g6463.t1
YALI0B20746g	g2787.t1
YALI0B21142g	g4216.t1
YALI0B21230g	g7523.t1
YALI0B21428g	g4267.t1
YALI0B21670g	g6725.t1
YALI0B21780g	g3545.t1
YALI0B21824g	g2506.t1
YALI0B22066g	g6358.t1
YALI0B22308g	g1953.t1
YALI0B22506g	g7605.t1
YALI0B22902g	g789.t1
YALI0B23188g	g3236.t1
YALI0B23298g	g1124.t1
YALI0B23430g	g1776.t1
YALI0C00209g	g1820.t1
YALI0C00253g	g3252.t1
YALI0C00319g	g5680.t1
YALI0C00407g	g5970.t1
YALI0C00451g	g290.t1
YALI0C00495g	g4280.t1
YALI0C00759g	g3742.t1
YALI0C00847g	g1898.t1
YALI0C01111g	g6691.t1
YALI0C01716g	g2719.t1
YALI0C02431g	g207.t1
YALI0C02783g	g5243.t1
YALI0C03003g	g5929.t1
YALI0C03025g	g5618.t1
YALI0C03179g	g2197.t1
YALI0C03608g	g2544.t1
YALI0C03674g	g861.t1
YALI0C04092g	g3891.t1
YALI0C04180g	g5836.t1
YALI0C04433g	g1956.t1
YALI0C04477g	g7098.t1
YALI0C04499g	g1093.t1
YALI0C04730g	g7597.t1
YALI0C05170g	g203.t1
YALI0C05258g	g7006.t1
YALI0C05467g	g1194.t1
YALI0C05709g	g5035.t1
YALI0C05753g	g1683.t1
YALI0C05951g	g3345.t1
YALI0C06083g	g4118.t1
YALI0C06171g	g5310.t1
YALI0C06303g	g7262.t1
YALI0C06369g	g1477.t1
YALI0C06424g	g7597.t1
YALI0C06446g	g6051.t1
YALI0C06490g	g659.t1
YALI0C06776g	g5273.t1
YALI0C06798g	g1442.t1
YALI0C06930g	g4782.t1
YALI0C06952g	g301.t1
YALI0C07128g	g1317.t1
YALI0C07414g	g2360.t1
YALI0C07678g	g1729.t1
YALI0C07722g	g7498.t1
YALI0C08074g	g4967.t1
YALI0C08569g	g7245.t1
YALI0C08943g	g7597.t1
YALI0C09119g	g5850.t1
YALI0C09636g	g4666.t1
YALI0C09889g	g2743.t1
YALI0C10670g	g7306.t1
YALI0C10780g	g27.t1
YALI0C10901g	g1063.t1
YALI0C10989g	g7554.t1
YALI0C11363g	g5186.t1
YALI0C11407g	g570.t1
YALI0C11539g	g5670.t1
YALI0C11880g	g1178.t1
YALI0C12749g	g4806.t1
YALI0C12771g	g1579.t1
YALI0C13090g	g4131.t1
YALI0C13354g	g3698.t1
YALI0C13508g	g3624.t1
YALI0C13574g	g4471.t1
YALI0C14036g	g734.t1
YALI0C14190g	g3513.t1
YALI0C14344g	g4967.t1
YALI0C14498g	g6630.t1
YALI0C15224g	g7520.t1
YALI0C15345g	g6153.t1
YALI0C15488g	g1898.t1
YALI0C15554g	g5715.t1
YALI0C15807g	g3920.t1
YALI0C16434g	g6293.t1
YALI0C16522g	g7597.t1
YALI0C16885g	g4683.t1
YALI0C16907g	g3915.t1
YALI0C16995g	g5351.t1
YALI0C17105g	g961.t1
YALI0C17237g	g1729.t1
YALI0C17281g	g2027.t1
YALI0C17303g	g6026.t1
YALI0C17831g	g913.t1
YALI0C17941g	g4139.t1
YALI0C18051g	g679.t1
YALI0C18205g	g4897.t1
YALI0C18425g	g7156.t1
YALI0C18535g	g403.t1
YALI0C18755g	g5390.t1
YALI0C18799g	g3395.t1
YALI0C19195g	g2831.t1
YALI0C19624g	g4155.t1
YALI0C19712g	g2541.t1
YALI0C20251g	g7601.t1
YALI0C20265g	g7452.t1
YALI0C20405g	g622.t1
YALI0C21065g	g4518.t1
YALI0C21406g	g7597.t1
YALI0C22088g	g5876.t1
YALI0C22165g	g5275.t1
YALI0C22616g	g6670.t1
YALI0C23210g	g2867.t1
YALI0C23298g	g5080.t1
YALI0C23342g	g3375.t1
YALI0C23364g	g1578.t1
YALI0C23408g	g4959.t1
YALI0C23617g	g2698.t1
YALI0C23793g	g2193.t1
YALI0C23859g	g4801.t1
YALI0C23969g	g7515.t1
YALI0C24101g	g2520.t1
YALI0C24354g	g1336.t1
YALI0D00132g	g5461.t1
YALI0D00363g	g4815.t1
YALI0D00495g	g6245.t1
YALI0D00583g	g312.t1
YALI0D00605g	g534.t1
YALI0D01089g	g4064.t1
YALI0D01111g	g7597.t1
YALI0D01265g	g6364.t1
YALI0D01738g	g6921.t1
YALI0D02145g	g5515.t1
YALI0D02497g	g1723.t1
YALI0D02629g	g503.t1
YALI0D03069g	g617.t1
YALI0D03135g	g613.t1
YALI0D03179g	g6230.t1
YALI0D03480g	g6252.t1
YALI0D03619g	g3043.t1
YALI0D04092g	g5196.t1
YALI0D04246g	g6619.t1
YALI0D04378g	g4560.t1
YALI0D04422g	g5766.t1
YALI0D04741g	g2084.t1
YALI0D04983g	g5405.t1
YALI0D05621g	g7474.t1
YALI0D05797g	g4315.t1
YALI0D05819g	g1898.t1
YALI0D05995g	g5412.t1
YALI0D06281g	g3339.t1
YALI0D06303g	g5721.t1
YALI0D06325g	g3540.t1
YALI0D06413g	g2665.t1
YALI0D06501g	g2220.t1
YALI0D06798g	g3889.t1
YALI0D06930g	g175.t1
YALI0D06974g	g3859.t1
YALI0D07062g	g998.t1
YALI0D07370g	g5086.t1
YALI0D07392g	g1112.t1
YALI0D07634g	g2159.t1
YALI0D07986g	g561.t1
YALI0D08206g	g5323.t1
YALI0D08228g	g4662.t1
YALI0D08382g	g7392.t1
YALI0D08514g	g4203.t1
YALI0D08778g	g3231.t1
YALI0D09273g	g1172.t1
YALI0D09295g	g959.t1
YALI0D09361g	g5600.t1
YALI0D09867g	g134.t1
YALI0D10043g	g1093.t1
YALI0D10131g	g2852.t1
YALI0D10593g	g5721.t1
YALI0D11110g	g6382.t1
YALI0D11176g	g5809.t1
YALI0D11330g	g750.t1
YALI0D11374g	g1198.t1
YALI0D11616g	g6047.t1
YALI0D11704g	g5685.t1
YALI0D11836g	g1716.t1
YALI0D12100g	g1093.t1
YALI0D12122g	g1399.t1
YALI0D12386g	g3886.t1
YALI0D12400g	g3591.t1
YALI0D12749g	g593.t1
YALI0D13112g	g6278.t1
YALI0D13596g	g269.t1
YALI0D13970g	g1093.t1
YALI0D14322g	g4922.t1
YALI0D14476g	g6755.t1
YALI0D14762g	g5839.t1
YALI0D14850g	g4439.t1
YALI0D14894g	g2799.t1
YALI0D15268g	g2344.t1
YALI0D15400g	g5451.t1
YALI0D15422g	g5022.t1
YALI0D15598g	g469.t1
YALI0D16137g	g5924.t1
YALI0D16269g	g1934.t1
YALI0D16357g	g7195.t1
YALI0D16643g	g6997.t1
YALI0D16753g	g7650.t1
YALI0D17050g	g7406.t1
YALI0D17072g	g1244.t1
YALI0D17402g	g5082.t1
YALI0D17534g	g3523.t1
YALI0D17556g	g3395.t1
YALI0D17688g	g4745.t1
YALI0D17864g	g6897.t1
YALI0D17930g	g781.t1
YALI0D17974g	g7245.t1
YALI0D18271g	g1870.t1
YALI0D18403g	g2807.t1
YALI0D18568g	g6152.t1
YALI0D18876g	g5458.t1
YALI0D18920g	g4783.t1
YALI0D19206g	g5227.t1
YALI0D19756g	g7149.t1
YALI0D20064g	g5037.t1
YALI0D20108g	g4009.t1
YALI0D20152g	g1494.t1
YALI0D20724g	g7345.t1
YALI0D20768g	g1182.t1
YALI0D20834g	g1093.t1
YALI0D20878g	g5961.t1
YALI0D21010g	g5089.t1
YALI0D21530g	g7241.t1
YALI0D21604g	g1564.t1
YALI0D22000g	g3915.t1
YALI0D22264g	g3500.t1
YALI0D22484g	g3289.t1
YALI0D22847g	g763.t1
YALI0D22891g	g192.t1
YALI0D22913g	g1898.t1
YALI0D23331g	g2826.t2
YALI0D23397g	g1198.t1
YALI0D23639g	g2196.t1
YALI0D23683g	g4929.t1
YALI0D24189g	g4036.t1
YALI0D24409g	g7656.t1
YALI0D24431g	g3238.t1
YALI0D24607g	g7597.t1
YALI0D24629g	g4439.t1
YALI0D24651g	g2454.t1
YALI0D24750g	g4801.t1
YALI0D25168g	g3844.t1
YALI0D25234g	g5881.t1
YALI0D25476g	g4947.t1
YALI0D25564g	g1582.t1
YALI0D25630g	g6352.t1
YALI0D25828g	g232.t1
YALI0D25938g	g4609.t1
YALI0D26147g	g4764.t1
YALI0D26367g	g2401.t1
YALI0D27126g	g2589.t1
YALI0D27170g	g668.t1
YALI0E00242g	g160.t1
YALI0E00264g	g5455.t1
YALI0E00418g	g5630.t1
YALI0E00528g	g689.t1
YALI0E00638g	g846.t1
YALI0E00836g	g2386.t1
YALI0E01056g	g3353.t1
YALI0E01078g	g7536.t1
YALI0E01254g	g2364.t1
YALI0E02090g	g6377.t1
YALI0E02244g	g6377.t1
YALI0E02288g	g5756.t1
YALI0E02310g	g4814.t1
YALI0E02684g	g846.t1
YALI0E02728g	g6836.t1
YALI0E03058g	g1563.t1
YALI0E03146g	g2918.t1
YALI0E03190g	g5901.t1
YALI0E03212g	g4729.t1
YALI0E03960g	g1533.t1
YALI0E04048g	g741.t1
YALI0E04169g	g3112.t1
YALI0E04224g	g4625.t1
YALI0E04312g	g6390.t1
YALI0E04763g	g2284.t1
YALI0E04807g	g7567.t1
YALI0E04939g	g4285.t1
YALI0E05005g	g3792.t1
YALI0E05027g	g3971.t1
YALI0E05049g	g3332.t1
YALI0E05137g	g893.t1
YALI0E05203g	g4591.t1
YALI0E05753g	g6065.t1
YALI0E05929g	g1519.t1
YALI0E06061g	g6080.t1
YALI0E06193g	g4081.t1
YALI0E06457g	g7018.t1
YALI0E06479g	g1810.t1
YALI0E06567g	g4801.t1
YALI0E07073g	g914.t1
YALI0E07161g	g4396.t1
YALI0E07205g	g241.t1
YALI0E07535g	g2242.t1
YALI0E07766g	g2509.t1
YALI0E08617g	g663.t1
YALI0E08969g	g4036.t1
YALI0E09108g	g762.t1
YALI0E09276g	g1811.t1
YALI0E09306g	g2723.t1
YALI0E09493g	g5783.t1
YALI0E09603g	g6796.t1
YALI0E09933g	g4193.t1
YALI0E10144g	g2349.t1
YALI0E10219g	g2169.t1
YALI0E10307g	g4664.t1
YALI0E10483g	g1297.t1
YALI0E10637g	g3502.t1
YALI0E11355g	g6544.t1
YALI0E11385g	g5913.t1
YALI0E11495g	g89.t1
YALI0E11671g	g2950.t1
YALI0E12089g	g5176.t1
YALI0E12441g	g3198.t1
YALI0E12463g	g1143.t1
YALI0E12628g	g1646.t1
YALI0E12683g	g1092.t1
YALI0E13057g	g2253.t1
YALI0E13123g	g403.t1
YALI0E14102g	g4274.t1
YALI0E14190g	g6978.t1
YALI0E14234g	g4432.t1
YALI0E14256g	g3763.t1
YALI0E14443g	g7368.t1
YALI0E14509g	g2843.t2
YALI0E14597g	g2758.t1
YALI0E14685g	g6755.t1
YALI0E14729g	g7452.t1
YALI0E14751g	g1448.t1
YALI0E15081g	g4948.t1
YALI0E15224g	g6814.t1
YALI0E15378g	g3992.t1
YALI0E15488g	g1953.t1
YALI0E15708g	g1643.t1
YALI0E15730g	g3204.t1
YALI0E15818g	g332.t1
YALI0E15840g	g4967.t1
YALI0E16060g	g5323.t1
YALI0E16192g	g5665.t1
YALI0E16346g	g3289.t1
YALI0E16368g	g5695.t1
YALI0E16434g	g4050.t1
YALI0E16478g	g7374.t1
YALI0E16643g	g3058.t1
YALI0E16709g	g2763.t1
YALI0E16753g	g5566.t1
YALI0E16797g	g6987.t1
YALI0E16907g	g300.t1
YALI0E16929g	g3291.t1
YALI0E17017g	g3087.t1
YALI0E17347g	g1919.t1
YALI0E17391g	g1569.t1
YALI0E17479g	g1728.t1
YALI0E17633g	g5089.t1
YALI0E17787g	g7069.t1
YALI0E17919g	g346.t1
YALI0E17963g	g2626.t1
YALI0E17985g	g7227.t1
YALI0E18029g	g7651.t1
YALI0E18095g	g516.t1
YALI0E18139g	g5933.t1
YALI0E18238g	g5035.t1
YALI0E18282g	g1585.t1
YALI0E18348g	g1701.t1
YALI0E18568g	g944.t1
YALI0E18590g	g5734.t1
YALI0E18634g	g1447.t1
YALI0E18898g	g4946.t1
YALI0E18942g	g3994.t1
YALI0E18964g	g4192.t1
YALI0E19448g	g6378.t1
YALI0E19723g	g7020.t1
YALI0E19921g	g6921.t1
YALI0E20207g	g1953.t1
YALI0E20273g	g970.t1
YALI0E20361g	g864.t1
YALI0E20427g	g2489.t1
YALI0E20471g	g2454.t1
YALI0E20691g	g6247.t1
YALI0E20713g	g7308.t1
YALI0E20977g	g6741.t1
YALI0E21021g	g1681.t1
YALI0E21197g	g5660.t1
YALI0E21241g	g2454.t1
YALI0E21307g	g3435.t1
YALI0E21351g	g6002.t1
YALI0E21780g	g455.t1
YALI0E21934g	g4611.t1
YALI0E22649g	g3802.t1
YALI0E22913g	g5892.t1
YALI0E22957g	g5488.t1
YALI0E22979g	g6997.t1
YALI0E23185g	g2870.t1
YALI0E23287g	g6532.t1
YALI0E23540g	g6971.t1
YALI0E23738g	g5786.t1
YALI0E23859g	g31.t1
YALI0E23991g	g5356.t1
YALI0E24013g	g6223.t1
YALI0E24057g	g5625.t1
YALI0E24167g	g2160.t1
YALI0E24497g	g3044.t1
YALI0E24607g	g4191.t1
YALI0E25069g	g1295.t1
YALI0E25091g	g6296.t1
YALI0E25201g	g3189.t1
YALI0E25652g	g2533.t1
YALI0E25740g	g342.t1
YALI0E25982g	g5860.t1
YALI0E26004g	g7379.t1
YALI0E26719g	g3000.t1
YALI0E26829g	g1303.t1
YALI0E27005g	g7568.t1
YALI0E27159g	g1898.t1
YALI0E27203g	g1567.t1
YALI0E27247g	g2502.t1
YALI0E27346g	g7228.t1
YALI0E27654g	g4801.t1
YALI0E27874g	g5356.t1
YALI0E28153g	g5295.t1
YALI0E28237g	g6315.t1
YALI0E28468g	g2381.t1
YALI0E28787g	g1043.t1
YALI0E28963g	g273.t1
YALI0E29139g	g5065.t1
YALI0E29161g	g3401.t1
YALI0E29579g	g7546.t1
YALI0E29667g	g3018.t1
YALI0E29975g	g7671.t1
YALI0E30129g	g3697.t1
YALI0E30481g	g6011.t1
YALI0E30591g	g4069.t1
YALI0E31009g	g2301.t1
YALI0E31064g	g3448.t1
YALI0E31086g	g4517.t1
YALI0E31471g	g7026.t1
YALI0E32035g	g689.t1
YALI0E32065g	g2404.t1
YALI0E32351g	g6249.t1
YALI0E32527g	g2672.t1
YALI0E32736g	g5181.t1
YALI0E32769g	g2881.t1
YALI0E32791g	g2118.t1
YALI0E32835g	g4801.t1
YALI0E32901g	g7597.t1
YALI0E33033g	g7520.t1
YALI0E33099g	g3537.t1
YALI0E33143g	g2284.t1
YALI0E33495g	g1694.t1
YALI0E33517g	g3329.t1
YALI0E33957g	g1326.t1
YALI0E34133g	g327.t1
YALI0E34265g	g4492.t1
YALI0E34672g	g4260.t1
YALI0E34749g	g4492.t1
YALI0E34793g	g3238.t1
YALI0E35156g	g179.t1
YALI0E35200g	g2454.t1
YALI0F00396g	g5772.t1
YALI0F00462g	g5911.t1
YALI0F00484g	g5910.t1
YALI0F00506g	g3832.t1
YALI0F01078g	g5933.t1
YALI0F01210g	g1879.t1
YALI0F01254g	g3852.t1
YALI0F01496g	g6971.t1
YALI0F01606g	g6247.t1
YALI0F02299g	g4191.t1
YALI0F02475g	g4607.t1
YALI0F02497g	g2971.t1
YALI0F02629g	g2694.t1
YALI0F02849g	g5704.t1
YALI0F02959g	g3148.t1
YALI0F03201g	g6556.t1
YALI0F03567g	g947.t1
YALI0F03597g	g322.t1
YALI0F03751g	g5182.t1
YALI0F03795g	g3661.t1
YALI0F04015g	g5837.t1
YALI0F04095g	g4275.t1
YALI0F04103g	g5847.t1
YALI0F04169g	g1503.t1
YALI0F04378g	g4084.t1
YALI0F04444g	g3538.t1
YALI0F05192g	g3292.t1
YALI0F05214g	g261.t1
YALI0F05390g	g3158.t1
YALI0F05500g	g1067.t1
YALI0F05610g	g5278.t1
YALI0F05632g	g4042.t1
YALI0F05874g	g5082.t1
YALI0F05962g	g1308.t1
YALI0F05984g	g1093.t1
YALI0F06424g	g5744.t1
YALI0F06468g	g6687.t1
YALI0F06578g	g6923.t1
YALI0F06710g	g4206.t1
YALI0F06776g	g6446.t1
YALI0F06820g	g5811.t1
YALI0F06842g	g1093.t1
YALI0F06974g	g7147.t1
YALI0F07018g	g2983.t1
YALI0F07062g	g2454.t1
YALI0F07711g	g6052.t1
YALI0F07733g	g1483.t1
YALI0F08063g	g6529.t1
YALI0F08129g	g7069.t1
YALI0F08195g	g6082.t1
YALI0F08217g	g5287.t1
YALI0F08283g	g3586.t1
YALI0F08415g	g6315.t1
YALI0F08591g	g6996.t1
YALI0F08701g	g6735.t1
YALI0F09097g	g3231.t1
YALI0F09185g	g735.t1
YALI0F09229g	g3281.t1
YALI0F09273g	g6247.t1
YALI0F09339g	g2869.t1
YALI0F09405g	g390.t1
YALI0F09449g	g4836.t1
YALI0F09603g	g3968.t1
YALI0F09966g	g4967.t1
YALI0F10010g	g120.t1
YALI0F10857g	g4801.t1
YALI0F10923g	g7172.t1
YALI0F11033g	g4355.t1
YALI0F11231g	g2694.t1
YALI0F11297g	g6981.t1
YALI0F11583g	g7052.t1
YALI0F11649g	g6715.t1
YALI0F11759g	g6808.t1
YALI0F11935g	g2063.t1
YALI0F12089g	g6672.t1
YALI0F12177g	g337.t1
YALI0F12199g	g7526.t1
YALI0F12639g	g6195.t1
YALI0F12749g	g6058.t1
YALI0F12925g	g1567.t1
YALI0F13453g	g2903.t1
YALI0F13541g	g2058.t1
YALI0F13607g	g2477.t1
YALI0F13739g	g4673.t1
YALI0F13937g	g2539.t1
YALI0F13981g	g5271.t1
YALI0F14025g	g3997.t1
YALI0F14113g	g5323.t1
YALI0F14135g	g994.t1
YALI0F14223g	g6399.t1
YALI0F14729g	g4213.t1
YALI0F15345g	g1813.t1
YALI0F15433g	g103.t1
YALI0F15587g	g915.t1
YALI0F15631g	g5226.t1
YALI0F15983g	g4967.t1
YALI0F16181g	g4417.t1
YALI0F16291g	g1712.t1
YALI0F16423g	g7395.t1
YALI0F16709g	g32.t1
YALI0F16819g	g5122.t1
YALI0F16896g	g1051.t1
YALI0F17138g	g113.t1
YALI0F17644g	g5146.t1
YALI0F17820g	g2967.t1
YALI0F17996g	g7452.t1
YALI0F18084g	g7498.t1
YALI0F18216g	g7033.t1
YALI0F18502g	g7162.t1
YALI0F18590g	g7147.t1
YALI0F19184g	g2067.t1
YALI0F19228g	g5323.t1
YALI0F19448g	g1185.t1
YALI0F19470g	g6536.t1
YALI0F19514g	g6923.t1
YALI0F19536g	g5271.t1
YALI0F19866g	g6463.t1
YALI0F20218g	g3319.t1
YALI0F20262g	g1683.t1
YALI0F20328g	g6280.t1
YALI0F20504g	g4832.t1
YALI0F20702g	g4592.t1
YALI0F20790g	g3084.t1
YALI0F20900g	g2564.t1
YALI0F21010g	g2887.t1
YALI0F21109g	g7098.t1
YALI0F21197g	g7585.t1
YALI0F21219g	g4547.t1
YALI0F21527g	g719.t1
YALI0F21791g	g563.t1
YALI0F22121g	g7029.t1
YALI0F22517g	g2933.t1
YALI0F22781g	g2793.t1
YALI0F22825g	g5598.t1
YALI0F23221g	g3356.t1
YALI0F23243g	g2907.t1
YALI0F23441g	g7695.t1
YALI0F23463g	g4367.t1
YALI0F23573g	g439.t1
YALI0F23727g	g3468.t1
YALI0F23837g	g3331.t1
YALI0F23903g	g988.t1
YALI0F23947g	g6173.t1
YALI0F24475g	g950.t1
YALI0F24651g	g5669.t1
YALI0F24893g	g1235.t1
YALI0F24937g	g3447.t1
YALI0F25003g	g4873.t1
YALI0F25047g	g6249.t1
YALI0F25553g	g7597.t1
YALI0F25597g	g1420.t1
YALI0F25641g	g7088.t1
YALI0F25795g	g6245.t1
YALI0F26191g	g7297.t1
YALI0F26323g	g4668.t1
YALI0F26433g	g1712.t1
YALI0F26455g	g291.t1
YALI0F26521g	g6797.t1
YALI0F26609g	g790.t1
YALI0F27247g	g939.t1
YALI0F27665g	g3119.t1
YALI0F27885g	g5644.t1
YALI0F28017g	g5832.t1
YALI0F28193g	g2567.t1
YALI0F28369g	g1898.t1
YALI0F28765g	g639.t1
YALI0F29337g	g6014.t1
YALI0F29623g	g6921.t1
YALI0F29711g	g5057.t1
YALI0F29843g	g3706.t1
YALI0F29975g	g6760.t1
YALI0F30019g	g2218.t1
YALI0F30063g	g5449.t1
YALI0F30129g	g787.t1
YALI0F30349g	g445.t1
YALI0F30481g	g4006.t1
YALI0F30569g	g1112.t1
YALI0F30679g	g5733.t1
YALI0F30745g	g4612.t1
YALI0F30811g	g5071.t1
YALI0F30833g	g576.t1
YALI0F30987g	g3982.t1
YALI0F31075g	g6810.t1
YALI0F31119g	g4193.t1
YALI0F31273g	g2959.t1
YALI0F31735g	g3457.t1
YALI0F31845g	g7190.t1
YALI0F31999g	g4683.t1
YALI0F18216g	g4806.t1
YALI0C04433g	g763.t1
YALI0E35156g	g180.t1
YALI0D21604g	g791.t1
YALI0F23243g	g7649.t1
YALI0B02852g	g4703.t1
YALI0F17820g	g6796.t1
YALI0D03619g	g3043.t1
YALI0E16368g	g5809.t1
YALI0C18535g	g6997.t1
YALI0F04095g	g893.t1
YALI0C06776g	g2401.t1
YALI0E25652g	g4258.t1
YALI0E22979g	g6700.t1
YALI0B02948g	g1828.t1
YALI0A00264g	g3319.t1
YALI0D14762g	g277.t1
YALI0E24497g	g1211.t1
YALI0D25828g	g232.t2
YALI0D06413g	g2664.t1
YALI0E27346g	g7229.t1
YALI0E02310g	g797.t1
YALI0C06083g	g1813.t1
YALI0F12639g	g6195.t2
YALI0E26004g	g2701.t1
YALI0E03146g	g2918.t1
YALI0A01133g	g5913.t1
YALI0F03597g	g965.t1
YALI0C00209g	g4192.t1
YALI0F02629g	g2733.t1
YALI0C18425g	g7520.t1
YALI0F23947g	g6173.t2
YALI0E11671g	g4284.t1
YALI0E06479g	g4383.t1
YALI0B08943g	g7156.t1
YALI0F20900g	g223.t1
YALI0C23969g	g5783.t1
YALI0E00418g	g6999.t1
YALI0E18282g	g1585.t2
YALI0F19470g	g6535.t1
YALI0F09966g	g1253.t1
YALI0D06303g	g893.t1
YALI0D06974g	g4845.t1
YALI0B08140g	g1582.t1
YALI0D23331g	g2826.t1
YALI0D09361g	g5601.t1
YALI0B01298g	g6048.t1
YALI0E06457g	g4804.t1
YALI0E05049g	g4560.t1
YALI0F08415g	g7272.t1
YALI0F23903g	g989.t1
YALI0E18238g	g1611.t1
YALI0B10340g	g692.t1
YALI0F08283g	g3585.t1
YALI0C06798g	g3078.t1
YALI0B21230g	g7523.t2
YALI0B11330g	g1105.t1
YALI0B17666g	g269.t1
YALI0D10593g	g893.t1
YALI0B16390g	g4111.t1
YALI0C17941g	g4139.t1
YALI0C04180g	g6982.t1
YALI0B09647g	g5251.t1
YALI0B14729g	g7229.t1
YALI0D07370g	g5783.t1
YALI0B00726g	g5951.t1
YALI0A16863g	g2383.t1
YALI0D26147g	g4763.t1
YALI0F23727g	g3469.t1
YALI0E29139g	g397.t1
YALI0D11176g	g5809.t2
YALI0E03212g	g1951.t1
YALI0A02541g	g5902.t2
YALI0B03982g	g2582.t1
YALI0B06831g	g4531.t1
YALI0B21527g	g6651.t1
YALI0D11814g	g6629.t1
YALI0D12584g	g3424.t1
YALI0D17490g	g6568.t1
YALI0D22022g	g2709.t1
YALI0E32164g	g4335.t1
YALI0F02893g	g2065.t1
YALI0F03179g	g2571.t1
YALI0F04774g	g1189.t1
YALI0F20306g	g6317.t1
YALI0A02915g	g3680.t1
YALI0A14806g	g6354.t1
YALI0A17468g	g2895.t1
YALI0C12210g	g6020.t1
YALI0E34037g	g2580.t1
YALI0F01771g	g5315.t1
YALI0F08613g	g6354.t1
YALI0F24673g	g1497.t1
YALI0F25135g	g1285.t1
YALI0B03982g	g4045.t1
YALI0B03982g	g7229.t1
YALI0B03982g	g2571.t1
YALI0A14806g	g5780.t1
YALI0A14806g	g3105.t1
YALI0A14806g	g3732.t1
YALI0A14806g	g5384.t1
YALI0F08613g	g5780.t1
YALI0F08613g	g3105.t1
YALI0F08613g	g3732.t1
YALI0F08613g	g5384.t1
YALI0F25135g	g1878.t1
YALI0F25135g	g6151.t1
YALI0F25135g	g3346.t1
YALI0F25135g	g1182.t1
YALI0F25135g	g952.t1
YALI0F25135g	g6723.t1
YALI0F25135g	g5810.t1
YALI0F25135g	g6131.t1
YALI0F25135g	g6506.t1
YALI0F25135g	g6526.t1
YALI0F25135g	g2589.t1
YALI0F25135g	g6765.t1
YALI0F25135g	g7651.t1
YALI0F25135g	g3914.t1
YALI0F25135g	g7091.t1
YALI0F25135g	g4915.t1
YALI0F26785g	g6154.t1
YALIUNK2	g7117.t1
YALI0A07142g	g6988.t1
YALI0B17996g	g921.t1
YALI0C12056g	g7645.t1
YALI0C12056g	g2846.t1
