# Supplementary material for: Genome-scale metabolic modeling underscores the potential of Cutaneotrichosporon oleaginosus ATCC 20509 as a cell factory for biofuel production
Source: Biotechnol Biofuels. 2021 Jan 6;14:2. doi: 10.1186/s13068-020-01838-1 (PMC7788717; doi:10.1186/s13068-020-01838-1)
Supplement: Supplementary file 5 — Additional file 5. List of up and down-regulated genes under high and low C/N condition. [file 13068_2020_1838_MOESM5_ESM.xlsx]

## Sheet: Upregulation_genes
Gene ID	baseMean	log2Change	lfcSE	stat	pvalue	padj	EC	KEGG map	metabolic pathways / pfam description
g2018	1118.47	3.81999	0.12262	31.153	4.61945e-213	1.7711e-209
g986	1271.32	3.81452	0.118689	32.1388	1.2686e-226	9.7276e-223	3.2.1.6
g3728	648.961	3.24429	0.136882	23.7014	3.48696e-124	4.45633e-121
g4241	369.833	3.083	0.161545	19.0845	3.39701e-81	1.44713e-78	2.3.1.176	map00120	Primary bile acid biosynthesis
g4913	2440.21	2.94769	0.110242	26.7385	1.68064e-157	4.29572e-154
g673	138.585	2.88374	0.196427	14.681	8.53284e-49	1.67769e-46
g4874	345.394	2.75768	0.163323	16.8848	5.82082e-64	1.65311e-61			Eukaryotic aspartyl protease
g5548	396.794	2.3753	0.171156	13.878	8.61196e-44	1.43558e-41
g5289	11303.4	2.30806	0.163656	14.1031	3.63308e-45	6.19076e-43
g119	993.477	2.26987	0.116909	19.4157	5.68355e-84	2.90543e-81			Glycosyl hydrolase catalytic core
g3784	4084.04	2.23005	0.0845207	26.3847	2.05552e-153	3.94042e-150
g6332	3071.09	2.10023	0.0907909	23.1326	2.17428e-118	2.38176e-115
g3093	610.494	2.06365	0.130038	15.8696	1.02859e-56	2.46476e-54
g143	298.466	1.99955	0.161532	12.3787	3.40967e-35	4.15006e-33
g2478	1839.42	1.94306	0.19983	9.72359	2.39204e-22	1.60896e-20
g5016	528.822	1.90755	0.134835	14.1473	1.94105e-45	3.38271e-43			Calpain family cysteine protease
g921	13356	1.90502	0.0865177	22.0189	1.89949e-107	1.82066e-104	3.2.1.58	map00500	Starch and sucrose metabolism
g3853	5382.7	1.88842	0.0938198	20.1282	4.17815e-90	2.66984e-87
g3414	3536.23	1.88496	0.0876764	21.4991	1.58794e-102	1.21763e-99
g3378	2182.44	1.82451	0.0915827	19.922	2.62108e-88	1.54603e-85
g504	175.34	1.81656	0.181358	10.0165	1.29048e-23	9.51484e-22			Eukaryotic aspartyl protease
g1005	628.845	1.77733	0.144801	12.2742	1.24551e-34	1.49227e-32
g6158	2912.21	1.76061	0.0934769	18.8347	3.9261e-79	1.58449e-76			Fungal Zn(2)-Cys(6) binuclear cluster domain
g5441	458.781	1.741	0.137392	12.6718	8.47825e-37	1.12088e-34			PAS fold
g4730	1094.99	1.62841	0.125548	12.9704	1.79972e-38	2.4211e-36			von Willebrand factor type A domain
g6916	2687.09	1.62627	0.08401	19.3581	1.74274e-83	7.86077e-81			CFEM domain
g6087	6415.02	1.58325	0.198149	7.99019	1.34728e-15	6.41672e-14			short chain dehydrogenase
g2712	21972.3	1.56981	0.0913057	17.1929	3.00021e-66	8.84831e-64			Core histone H2A/H2B/H3/H4
g6127	8411.83	1.53803	0.0793315	19.3874	9.85346e-84	4.72227e-81			Core histone H2A/H2B/H3/H4
g5080	2711.58	1.51071	0.0972052	15.5415	1.81689e-54	3.98054e-52			GPR1/FUN34/yaaH family
g3192	7121.52	1.5018	0.0842383	17.828	4.28868e-71	1.42981e-68			Core histone H2A/H2B/H3/H4
g974	973.57	1.48331	0.126817	11.6965	1.32868e-31	1.3768e-29			Major Facilitator Superfamily
g1151	6208.62	1.46188	0.0975109	14.9919	8.28778e-51	1.7653e-48	3.6.3.41		ABC-2 family transporter protein
g1023	429.143	1.42008	0.142973	9.93249	3.00653e-23	2.15459e-21
g6625	554.213	1.41793	0.128766	11.0116	3.3595e-28	3.06675e-26
g5117	4667.85	1.41234	0.0786366	17.9603	3.98425e-72	1.38869e-69			Peptidase dimerisation domain
g6288	1593.72	1.3881	0.0937887	14.8003	1.45755e-49	3.02067e-47
g5395	29327.2	1.37555	0.073751	18.6512	1.23403e-77	4.73126e-75			Centromere kinetochore component CENP-T histone fold
g2479	4939.68	1.36378	0.0757487	18.004	1.81074e-72	6.61177e-70			Eukaryotic aspartyl protease
g4912	96.7541	1.34908	0.197766	6.82158	9.00426e-12	2.70763e-10	1.11.1.21	map00360	Phenylalanine metabolism
g1234	324.718	1.34065	0.164305	8.1595	3.36425e-16	1.68608e-14
g6624	4763.33	1.33672	0.0850977	15.708	1.33271e-55	3.00566e-53			Cupin
g4926	118.682	1.32868	0.19493	6.81621	9.34754e-12	2.78898e-10			Zinc finger, C3HC4 type (RING finger)
g1228	896.693	1.32164	0.109387	12.0823	1.31011e-33	1.52212e-31			Protein of unknown function (DUF3421)
g4768	2723.89	1.31983	0.0806863	16.3575	3.84562e-60	9.51233e-58			Cytochrome P450
g6217	255.767	1.29779	0.16848	7.70294	1.32973e-14	5.6963e-13
g7092	5670.64	1.29727	0.17201	7.54182	4.63467e-14	1.92276e-12			2OG-Fe(II) oxygenase superfamily
g6161	450.765	1.27211	0.154776	8.21903	2.0515e-16	1.04873e-14			RNA recognition motif 2
g3873	942.301	1.26533	0.125344	10.0949	5.82007e-24	4.37532e-22
g6334	10357.6	1.25412	0.0868739	14.4361	3.06611e-47	5.59784e-45
g3379	2686.66	1.22221	0.083515	14.6346	1.68987e-48	3.23947e-46
g6128	6442.1	1.21843	0.0738257	16.5042	3.42101e-61	9.36869e-59			Core histone H2A/H2B/H3/H4
g5279	1134.38	1.19976	0.101413	11.8305	2.71596e-32	3.06265e-30			Peptidase M50B-like
g4482	200.132	1.18091	0.171901	6.86972	6.43301e-12	1.95747e-10
g2711	23468.5	1.15105	0.070184	16.4005	1.89575e-60	4.84553e-58			C-terminus of histone H2A
g4964	99.2392	1.14941	0.196664	5.84453	5.0801e-09	1.08006e-07			Amino acid permease
g3377	2615.37	1.13576	0.0825952	13.751	5.02536e-43	8.19883e-41
g4886	43.7548	1.12688	0.196981	5.72073	1.06067e-08	2.1347e-07
g4227	1797.61	1.12434	0.0943452	11.9173	9.62202e-33	1.10122e-30
g2835	5934.59	1.12051	0.197441	5.67517	1.38549e-08	2.75232e-07
g7298	1773.79	1.09893	0.120019	9.15626	5.37247e-20	3.19349e-18			Carbonic anhydrase
g3861	303.095	1.09064	0.153137	7.12198	1.0639e-12	3.74219e-11
g6486	2371.64	1.0851	0.0922163	11.7669	5.77728e-32	6.06852e-30			Phenazine biosynthesis-like protein
g7266	12305.6	1.06705	0.0955212	11.1708	5.66892e-29	5.30113e-27			Aldo/keto reductase family
g2306	424.247	1.06168	0.14037	7.56343	3.92577e-14	1.64496e-12
g6782	16340.3	1.04634	0.200971	5.20643	1.9251e-07	3.2372e-06
g691	501.808	1.04192	0.139364	7.47621	7.6497e-14	3.10359e-12
g1764	1034.92	1.03985	0.111396	9.33474	1.01239e-20	6.41573e-19
g959	367.754	1.03732	0.159442	6.50595	7.72053e-11	2.04848e-09			Amino acid permease
g2710	31819.8	1.03707	0.0704706	14.7163	5.06666e-49	1.0224e-46			Core histone H2A/H2B/H3/H4
g6331	4193.71	1.033	0.0755642	13.6705	1.52277e-42	2.43263e-40
g4588	377.758	1.03095	0.14654	7.03528	1.98862e-12	6.74722e-11			Ankyrin repeats (3 copies)
g2851	107.317	1.03081	0.193138	5.33718	9.44039e-08	1.66411e-06
g2127	601.36	1.02225	0.122613	8.33718	7.60828e-17	3.91545e-15			Ricin-type beta-trefoil lectin domain
g6121	3691.38	1.00296	0.0991948	10.111	4.93965e-24	3.75022e-22

## Sheet: DownRegulation gene
Gene ID	baseMean	log2Change	lfcSE	stat	pvalue	padj	EC	KEGG map	metabolic pathways / pfam description
g6255	458.421	-1.00248	0.133522	-7.508	6.00385e-14	2.4619e-12
g2491	260.431	-1.00616	0.171431	-5.86917	4.37988e-09	9.38126e-08
g5762	3668.04	-1.01598	0.199554	-5.09128	3.55649e-07	5.71723e-06
g1094	37433.5	-1.02344	0.0621156	-16.4763	5.43038e-61	1.43587e-58			Mechanosensitive ion channel
g4545	4663.02	-1.04302	0.088376	-11.8021	3.80819e-32	4.11285e-30	1.1.1.372	map00040	Pentose and glucuronate interconversions
g63	2544.83	-1.05398	0.0839063	-12.5614	3.44028e-36	4.47119e-34			Cupin domain
g2474	2464.34	-1.07041	0.0823456	-12.9989	1.24047e-38	1.72944e-36
g970	222.881	-1.07683	0.168245	-6.40035	1.55025e-10	3.98903e-09			Major Facilitator Superfamily
g2426	675.361	-1.08675	0.121096	-8.97421	2.85401e-19	1.64545e-17
g4508	3692.9	-1.09228	0.185823	-5.87807	4.15085e-09	8.94065e-08			Sugar (and other) transporter
g4967	12457.9	-1.09673	0.0834169	-13.1475	1.75832e-39	2.49682e-37	1.1.1.290	map00750	Vitamin B6 metabolism
g1855	1392.51	-1.10719	0.105143	-10.5303	6.26549e-26	4.95297e-24
g6469	222.047	-1.11259	0.168297	-6.61089	3.82019e-11	1.05752e-09	6.2.1.3	map00061	Fatty acid biosynthesis
g7487	259.006	-1.11314	0.164275	-6.77611	1.23458e-11	3.59953e-10			Regulator of chromosome condensation (RCC1) repeat
g4985	373.004	-1.12653	0.154591	-7.28716	3.16562e-13	1.19576e-11			Cysteine-rich secretory protein family
g3862	20428.7	-1.17561	0.0682224	-17.232	1.5282e-66	4.6873e-64	1.1.1.195	map00940	Phenylpropanoid biosynthesis
g4850	5050.85	-1.21769	0.0772976	-15.7533	6.51932e-56	1.51485e-53			Zinc-binding dehydrogenase
g1843	1987.49	-1.22656	0.0977922	-12.5425	4.36932e-36	5.49245e-34
g7681	3414.26	-1.25133	0.0867561	-14.4236	3.67935e-47	6.56123e-45
g2475	17386.3	-1.31252	0.0624052	-21.0322	3.33213e-98	2.3228e-95
g665	2505.3	-1.31957	0.111593	-11.8249	2.9018e-32	3.17871e-30
g6882	1206.72	-1.37571	0.113055	-12.1685	4.57319e-34	5.39496e-32			FAD-binding domain
g6237	13541.2	-1.3915	0.0801133	-17.3691	1.41431e-67	4.51872e-65
g3019	12106.5	-1.39203	0.0699475	-19.9011	3.98113e-88	2.18052e-85
g1810	12421.3	-1.41883	0.0644987	-21.9978	3.02424e-107	2.57665e-104			XFP N-terminal domain
g248	2544.58	-2.27119	0.0917345	-24.7583	2.52491e-135	3.87221e-132	1.1.1.91		Aldo/keto reductase family
