# Supplementary material for: Genome-scale metabolic modeling underscores the potential of Cutaneotrichosporon oleaginosus ATCC 20509 as a cell factory for biofuel production
Source: Biotechnol Biofuels. 2021 Jan 6;14:2. doi: 10.1186/s13068-020-01838-1 (PMC7788717; doi:10.1186/s13068-020-01838-1)
Supplement: Supplementary file 7 — Additional file 7. iNP636_Coleaginosus_ATCC20509 model. [file 13068_2020_1838_MOESM7_ESM.xml]

<?xml version="1.0" encoding="UTF-8"?>
<sbml xmlns="http://www.sbml.org/sbml/level2" level="2" version="1">
  <model id="Cryptococcus_curvatus_model_xml">
    <listOfUnitDefinitions>
      <unitDefinition id="mmol_per_gDW_per_hr">
        <listOfUnits>
          <unit kind="mole" exponent="1" scale="-3" multiplier="1" offset="0"/>
          <unit kind="gram" exponent="-1" scale="0" multiplier="1" offset="0"/>
          <unit kind="second" exponent="-1" scale="0" multiplier="0.000277777777777778" offset="0"/>
        </listOfUnits>
      </unitDefinition>
    </listOfUnitDefinitions>
    <listOfCompartments>
      <compartment id="c" name="[cytoplasm]" spatialDimensions="3" constant="false"/>
      <compartment id="ce" name="[cell envelope]" spatialDimensions="3" constant="false"/>
      <compartment id="e" name="[extracellular]" spatialDimensions="3" constant="false"/>
      <compartment id="g" name="[Golgi]" spatialDimensions="3" constant="false"/>
      <compartment id="l" name="[lipid particle]" spatialDimensions="3" constant="false"/>
      <compartment id="m" name="[mitochondrion]" spatialDimensions="3" constant="false"/>
      <compartment id="n" name="[nucleus]" spatialDimensions="3" constant="false"/>
      <compartment id="r" name="[endoplasmic reticulum]" spatialDimensions="3" constant="false"/>
      <compartment id="v" name="[vacuole]" spatialDimensions="3" constant="false"/>
      <compartment id="vm" name="[vacuolar membrane]" spatialDimensions="3" constant="false"/>
      <compartment id="x" name="[peroxisome]" spatialDimensions="3" constant="false"/>
    </listOfCompartments>
    <listOfSpecies>
      <species id="M_37671__ce" name="(1-&gt;3)-beta-D-glucan [cell envelope]" compartment="ce" hasOnlySubstanceUnits="false" boundaryCondition="false" constant="false">
        <notes>
          <body xmlns="http://www.w3.org/1999/xhtml">
            <p>CHARGE: 0</p>
          </body>
        </notes>
      </species>
      <species id="M_37671__c" name="(1-&gt;3)-beta-D-glucan [cytoplasm]" compartment="c" hasOnlySubstanceUnits="false" boundaryCondition="false" constant="false">
        <notes>
          <body xmlns="http://www.w3.org/1999/xhtml">
            <p>CHARGE: 0</p>
          </body>
        </notes>
      </species>
      <species id="M_37671__e" name="(1-&gt;3)-beta-D-glucan [extracellular]" compartment="e" hasOnlySubstanceUnits="false" boundaryCondition="false" constant="false">
        <notes>
          <body xmlns="http://www.w3.org/1999/xhtml">
            <p>CHARGE: 0</p>
          </body>
        </notes>
      </species>
      <species id="M_27380__ce" name="(1-&gt;6)-beta-D-glucan [cell envelope]" compartment="ce" hasOnlySubstanceUnits="false" boundaryCondition="false" constant="false">
        <notes>
          <body xmlns="http://www.w3.org/1999/xhtml">
            <p>CHARGE: 0</p>
          </body>
        </notes>
      </species>
      <species id="M_27380__c" name="(1-&gt;6)-beta-D-glucan [cytoplasm]" compartment="c" hasOnlySubstanceUnits="false" boundaryCondition="false" constant="false">
        <notes>
          <body xmlns="http://www.w3.org/1999/xhtml">
            <p>CHARGE: 0</p>
          </body>
        </notes>
      </species>
      <species id="M_49258__m" name="(2R,3R)-2,3-dihydroxy-3-methylpentanoate [mitochondrion]" compartment="m" hasOnlySubstanceUnits="false" boundaryCondition="false" constant="false">
        <notes>
          <body xmlns="http://www.w3.org/1999/xhtml">
            <p>CHARGE: 0</p>
          </body>
        </notes>
      </species>
      <species id="M_C04411__c" name="(2R,3S)-3-isopropylmalate [cytoplasm]" compartment="c" hasOnlySubstanceUnits="false" boundaryCondition="false" constant="false">
        <notes>
          <body xmlns="http://www.w3.org/1999/xhtml">
            <p>CHARGE: 0</p>
          </body>
        </notes>
      </species>
      <species id="M_C04823__c" name="5&apos;-phosphoribosyl-4-(N-succinocarboxamide)-5-aminoimidazole [cytoplasm]" compartment="c" hasOnlySubstanceUnits="false" boundaryCondition="false" constant="false">
        <notes>
          <body xmlns="http://www.w3.org/1999/xhtml">
            <p>CHARGE: 0</p>
          </body>
        </notes>
      </species>
      <species id="M_17214__c" name="(2S)-2-isopropyl-3-oxosuccinate(2-) [cytoplasm]" compartment="c" hasOnlySubstanceUnits="false" boundaryCondition="false" constant="false">
        <notes>
          <body xmlns="http://www.w3.org/1999/xhtml">
            <p>CHARGE: 0</p>
          </body>
        </notes>
      </species>
      <species id="M_17214__m" name="(2S)-2-isopropyl-3-oxosuccinate(2-) [mitochondrion]" compartment="m" hasOnlySubstanceUnits="false" boundaryCondition="false" constant="false">
        <notes>
          <body xmlns="http://www.w3.org/1999/xhtml">
            <p>CHARGE: 0</p>
          </body>
        </notes>
      </species>
      <species id="M_15607__m" name="(2S,3R)-3-hydroxybutane-1,2,3-tricarboxylic acid [mitochondrion]" compartment="m" hasOnlySubstanceUnits="false" boundaryCondition="false" constant="false">
        <notes>
          <body xmlns="http://www.w3.org/1999/xhtml">
            <p>CHARGE: 0</p>
          </body>
        </notes>
      </species>
      <species id="M_53026__c" name="(5S,6S)-di-HETE [cytoplasm]" compartment="c" hasOnlySubstanceUnits="false" boundaryCondition="false" constant="false">
        <notes>
          <body xmlns="http://www.w3.org/1999/xhtml">
            <p>CHARGE: 0</p>
          </body>
        </notes>
      </species>
      <species id="M_53026__n" name="(5S,6S)-di-HETE [nucleus]" compartment="n" hasOnlySubstanceUnits="false" boundaryCondition="false" constant="false">
        <notes>
          <body xmlns="http://www.w3.org/1999/xhtml">
            <p>CHARGE: 0</p>
          </body>
        </notes>
      </species>
      <species id="M_methf__c" name="5,10-methenyl-THF [cytoplasm]" compartment="c" hasOnlySubstanceUnits="false" boundaryCondition="false" constant="false">
        <notes>
          <body xmlns="http://www.w3.org/1999/xhtml">
            <p>CHARGE: 0</p>
          </body>
        </notes>
      </species>
      <species id="M_methf__m" name="5,10-methenyl-THF [mitochondrion]" compartment="m" hasOnlySubstanceUnits="false" boundaryCondition="false" constant="false">
        <notes>
          <body xmlns="http://www.w3.org/1999/xhtml">
            <p>CHARGE: 0</p>
          </body>
        </notes>
      </species>
      <species id="M_15682__c" name="(N(omega)-L-arginino)succinic acid [cytoplasm]" compartment="c" hasOnlySubstanceUnits="false" boundaryCondition="false" constant="false">
        <notes>
          <body xmlns="http://www.w3.org/1999/xhtml">
            <p>CHARGE: 0</p>
          </body>
        </notes>
      </species>
      <species id="M_23dhmb__m" name="(R)-2,3-dihydroxy-3-methylbutanoate [mitochondrion]" compartment="m" hasOnlySubstanceUnits="false" boundaryCondition="false" constant="false">
        <notes>
          <body xmlns="http://www.w3.org/1999/xhtml">
            <p>CHARGE: 0</p>
          </body>
        </notes>
      </species>
      <species id="M_15905__c" name="(R)-4&apos;-phosphopantothenic acid [cytoplasm]" compartment="c" hasOnlySubstanceUnits="false" boundaryCondition="false" constant="false">
        <notes>
          <body xmlns="http://www.w3.org/1999/xhtml">
            <p>CHARGE: 0</p>
          </body>
        </notes>
      </species>
      <species id="M_15899__c" name="(R)-5-diphosphomevalonic acid [cytoplasm]" compartment="c" hasOnlySubstanceUnits="false" boundaryCondition="false" constant="false">
        <notes>
          <body xmlns="http://www.w3.org/1999/xhtml">
            <p>CHARGE: 0</p>
          </body>
        </notes>
      </species>
      <species id="M_17436__c" name="(R)-5-phosphomevalonic acid [cytoplasm]" compartment="c" hasOnlySubstanceUnits="false" boundaryCondition="false" constant="false">
        <notes>
          <body xmlns="http://www.w3.org/1999/xhtml">
            <p>CHARGE: 0</p>
          </body>
        </notes>
      </species>
      <species id="M_actn__R__c" name="(R)-acetoin [cytoplasm]" compartment="c" hasOnlySubstanceUnits="false" boundaryCondition="false" constant="false">
        <notes>
          <body xmlns="http://www.w3.org/1999/xhtml">
            <p>CHARGE: 0</p>
          </body>
        </notes>
      </species>
      <species id="M_16347__c" name="(R)-carnitine [cytoplasm]" compartment="c" hasOnlySubstanceUnits="false" boundaryCondition="false" constant="false">
        <notes>
          <body xmlns="http://www.w3.org/1999/xhtml">
            <p>CHARGE: 0</p>
          </body>
        </notes>
      </species>
      <species id="M_16347__m" name="(R)-carnitine [mitochondrion]" compartment="m" hasOnlySubstanceUnits="false" boundaryCondition="false" constant="false">
        <notes>
          <body xmlns="http://www.w3.org/1999/xhtml">
            <p>CHARGE: 0</p>
          </body>
        </notes>
      </species>
      <species id="M_16347__x" name="(R)-carnitine [peroxisome]" compartment="x" hasOnlySubstanceUnits="false" boundaryCondition="false" constant="false">
        <notes>
          <body xmlns="http://www.w3.org/1999/xhtml">
            <p>CHARGE: 0</p>
          </body>
        </notes>
      </species>
      <species id="M_16347__e" name="(R)-carnitine [extracellular]" compartment="e" hasOnlySubstanceUnits="false" boundaryCondition="false" constant="false">
        <notes>
          <body xmlns="http://www.w3.org/1999/xhtml">
            <p>CHARGE: 0</p>
          </body>
        </notes>
      </species>
      <species id="M_16004__c" name="(R)-lactate [cytoplasm]" compartment="c" hasOnlySubstanceUnits="false" boundaryCondition="false" constant="false">
        <notes>
          <body xmlns="http://www.w3.org/1999/xhtml">
            <p>CHARGE: 0</p>
          </body>
        </notes>
      </species>
      <species id="M_16004__m" name="(R)-lactate [mitochondrion]" compartment="m" hasOnlySubstanceUnits="false" boundaryCondition="false" constant="false">
        <notes>
          <body xmlns="http://www.w3.org/1999/xhtml">
            <p>CHARGE: 0</p>
          </body>
        </notes>
      </species>
      <species id="M_16004__e" name="(R)-lactate [extracellular]" compartment="e" hasOnlySubstanceUnits="false" boundaryCondition="false" constant="false">
        <notes>
          <body xmlns="http://www.w3.org/1999/xhtml">
            <p>CHARGE: 0</p>
          </body>
        </notes>
      </species>
      <species id="M_mev__R__c" name="(R)-mevalonate [cytoplasm]" compartment="c" hasOnlySubstanceUnits="false" boundaryCondition="false" constant="false">
        <notes>
          <body xmlns="http://www.w3.org/1999/xhtml">
            <p>CHARGE: 0</p>
          </body>
        </notes>
      </species>
      <species id="M_mev__R__e" name="(R)-mevalonate [extracellular]" compartment="e" hasOnlySubstanceUnits="false" boundaryCondition="false" constant="false">
        <notes>
          <body xmlns="http://www.w3.org/1999/xhtml">
            <p>CHARGE: 0</p>
          </body>
        </notes>
      </species>
      <species id="M_pant__R__c" name="(R)-pantoate [cytoplasm]" compartment="c" hasOnlySubstanceUnits="false" boundaryCondition="false" constant="false">
        <notes>
          <body xmlns="http://www.w3.org/1999/xhtml">
            <p>CHARGE: 0</p>
          </body>
        </notes>
      </species>
      <species id="M_pant__R__m" name="(R)-pantoate [mitochondrion]" compartment="m" hasOnlySubstanceUnits="false" boundaryCondition="false" constant="false">
        <notes>
          <body xmlns="http://www.w3.org/1999/xhtml">
            <p>CHARGE: 0</p>
          </body>
        </notes>
      </species>
      <species id="M_pnto__R__c" name="(R)-pantothenate [cytoplasm]" compartment="c" hasOnlySubstanceUnits="false" boundaryCondition="false" constant="false">
        <notes>
          <body xmlns="http://www.w3.org/1999/xhtml">
            <p>CHARGE: 0</p>
          </body>
        </notes>
      </species>
      <species id="M_pnto__R__e" name="(R)-pantothenate [extracellular]" compartment="e" hasOnlySubstanceUnits="false" boundaryCondition="false" constant="false">
        <notes>
          <body xmlns="http://www.w3.org/1999/xhtml">
            <p>CHARGE: 0</p>
          </body>
        </notes>
      </species>
      <species id="M_lgt__S__c" name="(R)-S-lactoylglutathione [cytoplasm]" compartment="c" hasOnlySubstanceUnits="false" boundaryCondition="false" constant="false">
        <notes>
          <body xmlns="http://www.w3.org/1999/xhtml">
            <p>CHARGE: 0</p>
          </body>
        </notes>
      </species>
      <species id="M_lgt__S__m" name="(R)-S-lactoylglutathione [mitochondrion]" compartment="m" hasOnlySubstanceUnits="false" boundaryCondition="false" constant="false">
        <notes>
          <body xmlns="http://www.w3.org/1999/xhtml">
            <p>CHARGE: 0</p>
          </body>
        </notes>
      </species>
      <species id="M_C03044__c" name="(R,R)-2,3-butanediol [cytoplasm]" compartment="c" hasOnlySubstanceUnits="false" boundaryCondition="false" constant="false">
        <notes>
          <body xmlns="http://www.w3.org/1999/xhtml">
            <p>CHARGE: 0</p>
          </body>
        </notes>
      </species>
      <species id="M_C03044__e" name="(R,R)-2,3-butanediol [extracellular]" compartment="e" hasOnlySubstanceUnits="false" boundaryCondition="false" constant="false">
        <notes>
          <body xmlns="http://www.w3.org/1999/xhtml">
            <p>CHARGE: 0</p>
          </body>
        </notes>
      </species>
      <species id="M_15441__c" name="(S)-2,3-epoxysqualene [cytoplasm]" compartment="c" hasOnlySubstanceUnits="false" boundaryCondition="false" constant="false">
        <notes>
          <body xmlns="http://www.w3.org/1999/xhtml">
            <p>CHARGE: 0</p>
          </body>
        </notes>
      </species>
      <species id="M_15441__r" name="(S)-2,3-epoxysqualene [endoplasmic reticulum]" compartment="r" hasOnlySubstanceUnits="false" boundaryCondition="false" constant="false">
        <notes>
          <body xmlns="http://www.w3.org/1999/xhtml">
            <p>CHARGE: 0</p>
          </body>
        </notes>
      </species>
      <species id="M_49256__m" name="(S)-2-acetyl-2-hydroxybutanoate [mitochondrion]" compartment="m" hasOnlySubstanceUnits="false" boundaryCondition="false" constant="false">
        <notes>
          <body xmlns="http://www.w3.org/1999/xhtml">
            <p>CHARGE: 0</p>
          </body>
        </notes>
      </species>
      <species id="M_3hdcoa__x" name="(S)-3-hydroxydecanoyl-CoA [peroxisome]" compartment="x" hasOnlySubstanceUnits="false" boundaryCondition="false" constant="false">
        <notes>
          <body xmlns="http://www.w3.org/1999/xhtml">
            <p>CHARGE: 0</p>
          </body>
        </notes>
      </species>
      <species id="M_52976__r" name="(S)-3-hydroxyhexacosanoyl-CoA [endoplasmic reticulum]" compartment="r" hasOnlySubstanceUnits="false" boundaryCondition="false" constant="false">
        <notes>
          <body xmlns="http://www.w3.org/1999/xhtml">
            <p>CHARGE: 0</p>
          </body>
        </notes>
      </species>
      <species id="M_52976__x" name="(S)-3-hydroxyhexacosanoyl-CoA [peroxisome]" compartment="x" hasOnlySubstanceUnits="false" boundaryCondition="false" constant="false">
        <notes>
          <body xmlns="http://www.w3.org/1999/xhtml">
            <p>CHARGE: 0</p>
          </body>
        </notes>
      </species>
      <species id="M_27668__x" name="(S)-3-hydroxylauroyl-CoA [peroxisome]" compartment="x" hasOnlySubstanceUnits="false" boundaryCondition="false" constant="false">
        <notes>
          <body xmlns="http://www.w3.org/1999/xhtml">
            <p>CHARGE: 0</p>
          </body>
        </notes>
      </species>
      <species id="M_27402__r" name="(S)-3-hydroxypalmitoyl-CoA [endoplasmic reticulum]" compartment="r" hasOnlySubstanceUnits="false" boundaryCondition="false" constant="false">
        <notes>
          <body xmlns="http://www.w3.org/1999/xhtml">
            <p>CHARGE: 0</p>
          </body>
        </notes>
      </species>
      <species id="M_27402__x" name="(S)-3-hydroxypalmitoyl-CoA [peroxisome]" compartment="x" hasOnlySubstanceUnits="false" boundaryCondition="false" constant="false">
        <notes>
          <body xmlns="http://www.w3.org/1999/xhtml">
            <p>CHARGE: 0</p>
          </body>
        </notes>
      </species>
      <species id="M_3htdcoa__r" name="(S)-3-hydroxytetradecanoyl-CoA [endoplasmic reticulum]" compartment="r" hasOnlySubstanceUnits="false" boundaryCondition="false" constant="false">
        <notes>
          <body xmlns="http://www.w3.org/1999/xhtml">
            <p>CHARGE: 0</p>
          </body>
        </notes>
      </species>
      <species id="M_3htdcoa__x" name="(S)-3-hydroxytetradecanoyl-CoA [peroxisome]" compartment="x" hasOnlySubstanceUnits="false" boundaryCondition="false" constant="false">
        <notes>
          <body xmlns="http://www.w3.org/1999/xhtml">
            <p>CHARGE: 0</p>
          </body>
        </notes>
      </species>
      <species id="M_3mop__c" name="(S)-3-methyl-2-oxopentanoate [cytoplasm]" compartment="c" hasOnlySubstanceUnits="false" boundaryCondition="false" constant="false">
        <notes>
          <body xmlns="http://www.w3.org/1999/xhtml">
            <p>CHARGE: 0</p>
          </body>
        </notes>
      </species>
      <species id="M_3mop__m" name="(S)-3-methyl-2-oxopentanoate [mitochondrion]" compartment="m" hasOnlySubstanceUnits="false" boundaryCondition="false" constant="false">
        <notes>
          <body xmlns="http://www.w3.org/1999/xhtml">
            <p>CHARGE: 0</p>
          </body>
        </notes>
      </species>
      <species id="M_3mop__e" name="(S)-3-methyl-2-oxopentanoate [extracellular]" compartment="e" hasOnlySubstanceUnits="false" boundaryCondition="false" constant="false">
        <notes>
          <body xmlns="http://www.w3.org/1999/xhtml">
            <p>CHARGE: 0</p>
          </body>
        </notes>
      </species>
      <species id="M_dhor__S__c" name="(S)-dihydroorotate [cytoplasm]" compartment="c" hasOnlySubstanceUnits="false" boundaryCondition="false" constant="false">
        <notes>
          <body xmlns="http://www.w3.org/1999/xhtml">
            <p>CHARGE: 0</p>
          </body>
        </notes>
      </species>
      <species id="M_18041__c" name="(S)-lactaldehyde [cytoplasm]" compartment="c" hasOnlySubstanceUnits="false" boundaryCondition="false" constant="false">
        <notes>
          <body xmlns="http://www.w3.org/1999/xhtml">
            <p>CHARGE: 0</p>
          </body>
        </notes>
      </species>
      <species id="M_16651__c" name="(S)-lactate [cytoplasm]" compartment="c" hasOnlySubstanceUnits="false" boundaryCondition="false" constant="false">
        <notes>
          <body xmlns="http://www.w3.org/1999/xhtml">
            <p>CHARGE: 0</p>
          </body>
        </notes>
      </species>
      <species id="M_16651__m" name="(S)-lactate [mitochondrion]" compartment="m" hasOnlySubstanceUnits="false" boundaryCondition="false" constant="false">
        <notes>
          <body xmlns="http://www.w3.org/1999/xhtml">
            <p>CHARGE: 0</p>
          </body>
        </notes>
      </species>
      <species id="M_16651__e" name="(S)-lactate [extracellular]" compartment="e" hasOnlySubstanceUnits="false" boundaryCondition="false" constant="false">
        <notes>
          <body xmlns="http://www.w3.org/1999/xhtml">
            <p>CHARGE: 0</p>
          </body>
        </notes>
      </species>
      <species id="M_C00149__c" name="(S)-malate [cytoplasm]" compartment="c" hasOnlySubstanceUnits="false" boundaryCondition="false" constant="false">
        <notes>
          <body xmlns="http://www.w3.org/1999/xhtml">
            <p>CHARGE: 0</p>
          </body>
        </notes>
      </species>
      <species id="M_C00149__m" name="(S)-malate [mitochondrion]" compartment="m" hasOnlySubstanceUnits="false" boundaryCondition="false" constant="false">
        <notes>
          <body xmlns="http://www.w3.org/1999/xhtml">
            <p>CHARGE: 0</p>
          </body>
        </notes>
      </species>
      <species id="M_C00149__x" name="(S)-malate [peroxisome]" compartment="x" hasOnlySubstanceUnits="false" boundaryCondition="false" constant="false">
        <notes>
          <body xmlns="http://www.w3.org/1999/xhtml">
            <p>CHARGE: 0</p>
          </body>
        </notes>
      </species>
      <species id="M_C00149__e" name="(S)-malate [extracellular]" compartment="e" hasOnlySubstanceUnits="false" boundaryCondition="false" constant="false">
        <notes>
          <body xmlns="http://www.w3.org/1999/xhtml">
            <p>CHARGE: 0</p>
          </body>
        </notes>
      </species>
      <species id="M_tdeACP__c" name="(Z)-tetradec-7-enoyl-[acyl-carrier protein] [cytoplasm]" compartment="c" hasOnlySubstanceUnits="false" boundaryCondition="false" constant="false">
        <notes>
          <body xmlns="http://www.w3.org/1999/xhtml">
            <p>CHARGE: 0</p>
          </body>
        </notes>
      </species>
      <species id="M_tdeACP__m" name="(Z)-tetradec-7-enoyl-[acyl-carrier protein] [mitochondrion]" compartment="m" hasOnlySubstanceUnits="false" boundaryCondition="false" constant="false">
        <notes>
          <body xmlns="http://www.w3.org/1999/xhtml">
            <p>CHARGE: 0</p>
          </body>
        </notes>
      </species>
      <species id="M_52643__ce" name="1,2-diacylglycerol 3-diphosphate [cell envelope]" compartment="ce" hasOnlySubstanceUnits="false" boundaryCondition="false" constant="false">
        <notes>
          <body xmlns="http://www.w3.org/1999/xhtml">
            <p>CHARGE: 0</p>
          </body>
        </notes>
      </species>
      <species id="M_74669__r" name="1,2-dioleoyl-sn-glycero-3-phosphocholine [endoplasmic reticulum]" compartment="r" hasOnlySubstanceUnits="false" boundaryCondition="false" constant="false">
        <notes>
          <body xmlns="http://www.w3.org/1999/xhtml">
            <p>CHARGE: 0</p>
          </body>
        </notes>
      </species>
      <species id="M_52323__r" name="1,2-dioleoylglycerol [endoplasmic reticulum]" compartment="r" hasOnlySubstanceUnits="false" boundaryCondition="false" constant="false">
        <notes>
          <body xmlns="http://www.w3.org/1999/xhtml">
            <p>CHARGE: 0</p>
          </body>
        </notes>
      </species>
      <species id="M_2cpr5p__c" name="1-(2-carboxyphenylamino)-1-deoxy-D-ribulose 5-phosphate [cytoplasm]" compartment="c" hasOnlySubstanceUnits="false" boundaryCondition="false" constant="false">
        <notes>
          <body xmlns="http://www.w3.org/1999/xhtml">
            <p>CHARGE: 0</p>
          </body>
        </notes>
      </species>
      <species id="M_prfp__c" name="1-(5-phospho-D-ribosyl)-5-[(5-phospho-D-ribosylamino)methylideneamino]imidazole-4-carboxamide [cytoplasm]" compartment="c" hasOnlySubstanceUnits="false" boundaryCondition="false" constant="false">
        <notes>
          <body xmlns="http://www.w3.org/1999/xhtml">
            <p>CHARGE: 0</p>
          </body>
        </notes>
      </species>
      <species id="M_prbamp__c" name="1-(5-phosphoribosyl)-5&apos;-AMP [cytoplasm]" compartment="c" hasOnlySubstanceUnits="false" boundaryCondition="false" constant="false">
        <notes>
          <body xmlns="http://www.w3.org/1999/xhtml">
            <p>CHARGE: 0</p>
          </body>
        </notes>
      </species>
      <species id="M_18321__c" name="1-(sn-glycero-3-phospho)-1D-myo-inositol [cytoplasm]" compartment="c" hasOnlySubstanceUnits="false" boundaryCondition="false" constant="false">
        <notes>
          <body xmlns="http://www.w3.org/1999/xhtml">
            <p>CHARGE: 0</p>
          </body>
        </notes>
      </species>
      <species id="M_18321__e" name="1-(sn-glycero-3-phospho)-1D-myo-inositol [extracellular]" compartment="e" hasOnlySubstanceUnits="false" boundaryCondition="false" constant="false">
        <notes>
          <body xmlns="http://www.w3.org/1999/xhtml">
            <p>CHARGE: 0</p>
          </body>
        </notes>
      </species>
      <species id="M_alpa_cho__r" name="1-acyl-sn-glycerol 3-phosphate [endoplasmic reticulum]" compartment="r" hasOnlySubstanceUnits="false" boundaryCondition="false" constant="false">
        <notes>
          <body xmlns="http://www.w3.org/1999/xhtml">
            <p>CHARGE: 0</p>
          </body>
        </notes>
      </species>
      <species id="M_alpa_cho__l" name="1-acyl-sn-glycerol 3-phosphate [lipid particle]" compartment="l" hasOnlySubstanceUnits="false" boundaryCondition="false" constant="false">
        <notes>
          <body xmlns="http://www.w3.org/1999/xhtml">
            <p>CHARGE: 0</p>
          </body>
        </notes>
      </species>
      <species id="M_C04230__ce" name="1-acylglycerophosphocholine [cell envelope]" compartment="ce" hasOnlySubstanceUnits="false" boundaryCondition="false" constant="false">
        <notes>
          <body xmlns="http://www.w3.org/1999/xhtml">
            <p>CHARGE: 0</p>
          </body>
        </notes>
      </species>
      <species id="M_C04230__m" name="1-acylglycerophosphocholine [mitochondrion]" compartment="m" hasOnlySubstanceUnits="false" boundaryCondition="false" constant="false">
        <notes>
          <body xmlns="http://www.w3.org/1999/xhtml">
            <p>CHARGE: 0</p>
          </body>
        </notes>
      </species>
      <species id="M_C04230__e" name="1-acylglycerophosphocholine [extracellular]" compartment="e" hasOnlySubstanceUnits="false" boundaryCondition="false" constant="false">
        <notes>
          <body xmlns="http://www.w3.org/1999/xhtml">
            <p>CHARGE: 0</p>
          </body>
        </notes>
      </species>
      <species id="M_18299__c" name="1-C-(indol-3-yl)glycerol 3-phosphate [cytoplasm]" compartment="c" hasOnlySubstanceUnits="false" boundaryCondition="false" constant="false">
        <notes>
          <body xmlns="http://www.w3.org/1999/xhtml">
            <p>CHARGE: 0</p>
          </body>
        </notes>
      </species>
      <species id="M_16797__c" name="1-methylnicotinamide [cytoplasm]" compartment="c" hasOnlySubstanceUnits="false" boundaryCondition="false" constant="false">
        <notes>
          <body xmlns="http://www.w3.org/1999/xhtml">
            <p>CHARGE: 0</p>
          </body>
        </notes>
      </species>
      <species id="M_pail_cho__ce" name="1-phosphatidyl-1D-myo-inositol [cell envelope]" compartment="ce" hasOnlySubstanceUnits="false" boundaryCondition="false" constant="false">
        <notes>
          <body xmlns="http://www.w3.org/1999/xhtml">
            <p>CHARGE: 0</p>
          </body>
        </notes>
      </species>
      <species id="M_pail_cho__c" name="1-phosphatidyl-1D-myo-inositol [cytoplasm]" compartment="c" hasOnlySubstanceUnits="false" boundaryCondition="false" constant="false">
        <notes>
          <body xmlns="http://www.w3.org/1999/xhtml">
            <p>CHARGE: 0</p>
          </body>
        </notes>
      </species>
      <species id="M_pail_cho__r" name="1-phosphatidyl-1D-myo-inositol [endoplasmic reticulum]" compartment="r" hasOnlySubstanceUnits="false" boundaryCondition="false" constant="false">
        <notes>
          <body xmlns="http://www.w3.org/1999/xhtml">
            <p>CHARGE: 0</p>
          </body>
        </notes>
      </species>
      <species id="M_pail_cho__m" name="1-phosphatidyl-1D-myo-inositol [mitochondrion]" compartment="m" hasOnlySubstanceUnits="false" boundaryCondition="false" constant="false">
        <notes>
          <body xmlns="http://www.w3.org/1999/xhtml">
            <p>CHARGE: 0</p>
          </body>
        </notes>
      </species>
      <species id="M_pail_cho__n" name="1-phosphatidyl-1D-myo-inositol [nucleus]" compartment="n" hasOnlySubstanceUnits="false" boundaryCondition="false" constant="false">
        <notes>
          <body xmlns="http://www.w3.org/1999/xhtml">
            <p>CHARGE: 0</p>
          </body>
        </notes>
      </species>
      <species id="M_16851__ce" name="1-phosphatidyl-1D-myo-inositol 3,5-bisphosphate [cell envelope]" compartment="ce" hasOnlySubstanceUnits="false" boundaryCondition="false" constant="false">
        <notes>
          <body xmlns="http://www.w3.org/1999/xhtml">
            <p>CHARGE: 0</p>
          </body>
        </notes>
      </species>
      <species id="M_16851__c" name="1-phosphatidyl-1D-myo-inositol 3,5-bisphosphate [cytoplasm]" compartment="c" hasOnlySubstanceUnits="false" boundaryCondition="false" constant="false">
        <notes>
          <body xmlns="http://www.w3.org/1999/xhtml">
            <p>CHARGE: 0</p>
          </body>
        </notes>
      </species>
      <species id="M_16851__r" name="1-phosphatidyl-1D-myo-inositol 3,5-bisphosphate [endoplasmic reticulum]" compartment="r" hasOnlySubstanceUnits="false" boundaryCondition="false" constant="false">
        <notes>
          <body xmlns="http://www.w3.org/1999/xhtml">
            <p>CHARGE: 0</p>
          </body>
        </notes>
      </species>
      <species id="M_16851__m" name="1-phosphatidyl-1D-myo-inositol 3,5-bisphosphate [mitochondrion]" compartment="m" hasOnlySubstanceUnits="false" boundaryCondition="false" constant="false">
        <notes>
          <body xmlns="http://www.w3.org/1999/xhtml">
            <p>CHARGE: 0</p>
          </body>
        </notes>
      </species>
      <species id="M_16851__v" name="1-phosphatidyl-1D-myo-inositol 3,5-bisphosphate [vacuole]" compartment="v" hasOnlySubstanceUnits="false" boundaryCondition="false" constant="false">
        <notes>
          <body xmlns="http://www.w3.org/1999/xhtml">
            <p>CHARGE: 0</p>
          </body>
        </notes>
      </species>
      <species id="M_pail3p_cho__ce" name="1-phosphatidyl-1D-myo-inositol 3-phosphate [cell envelope]" compartment="ce" hasOnlySubstanceUnits="false" boundaryCondition="false" constant="false">
        <notes>
          <body xmlns="http://www.w3.org/1999/xhtml">
            <p>CHARGE: 0</p>
          </body>
        </notes>
      </species>
      <species id="M_pail3p_cho__c" name="1-phosphatidyl-1D-myo-inositol 3-phosphate [cytoplasm]" compartment="c" hasOnlySubstanceUnits="false" boundaryCondition="false" constant="false">
        <notes>
          <body xmlns="http://www.w3.org/1999/xhtml">
            <p>CHARGE: 0</p>
          </body>
        </notes>
      </species>
      <species id="M_pail3p_cho__r" name="1-phosphatidyl-1D-myo-inositol 3-phosphate [endoplasmic reticulum]" compartment="r" hasOnlySubstanceUnits="false" boundaryCondition="false" constant="false">
        <notes>
          <body xmlns="http://www.w3.org/1999/xhtml">
            <p>CHARGE: 0</p>
          </body>
        </notes>
      </species>
      <species id="M_pail3p_cho__m" name="1-phosphatidyl-1D-myo-inositol 3-phosphate [mitochondrion]" compartment="m" hasOnlySubstanceUnits="false" boundaryCondition="false" constant="false">
        <notes>
          <body xmlns="http://www.w3.org/1999/xhtml">
            <p>CHARGE: 0</p>
          </body>
        </notes>
      </species>
      <species id="M_pail3p_cho__v" name="1-phosphatidyl-1D-myo-inositol 3-phosphate [vacuole]" compartment="v" hasOnlySubstanceUnits="false" boundaryCondition="false" constant="false">
        <notes>
          <body xmlns="http://www.w3.org/1999/xhtml">
            <p>CHARGE: 0</p>
          </body>
        </notes>
      </species>
      <species id="M_18348__ce" name="1-phosphatidyl-1D-myo-inositol 4,5-bisphosphate [cell envelope]" compartment="ce" hasOnlySubstanceUnits="false" boundaryCondition="false" constant="false">
        <notes>
          <body xmlns="http://www.w3.org/1999/xhtml">
            <p>CHARGE: 0</p>
          </body>
        </notes>
      </species>
      <species id="M_18348__c" name="1-phosphatidyl-1D-myo-inositol 4,5-bisphosphate [cytoplasm]" compartment="c" hasOnlySubstanceUnits="false" boundaryCondition="false" constant="false">
        <notes>
          <body xmlns="http://www.w3.org/1999/xhtml">
            <p>CHARGE: 0</p>
          </body>
        </notes>
      </species>
      <species id="M_18348__n" name="1-phosphatidyl-1D-myo-inositol 4,5-bisphosphate [nucleus]" compartment="n" hasOnlySubstanceUnits="false" boundaryCondition="false" constant="false">
        <notes>
          <body xmlns="http://www.w3.org/1999/xhtml">
            <p>CHARGE: 0</p>
          </body>
        </notes>
      </species>
      <species id="M_pail4p_cho__ce" name="1-phosphatidyl-1D-myo-inositol 4-phosphate [cell envelope]" compartment="ce" hasOnlySubstanceUnits="false" boundaryCondition="false" constant="false">
        <notes>
          <body xmlns="http://www.w3.org/1999/xhtml">
            <p>CHARGE: 0</p>
          </body>
        </notes>
      </species>
      <species id="M_pail4p_cho__c" name="1-phosphatidyl-1D-myo-inositol 4-phosphate [cytoplasm]" compartment="c" hasOnlySubstanceUnits="false" boundaryCondition="false" constant="false">
        <notes>
          <body xmlns="http://www.w3.org/1999/xhtml">
            <p>CHARGE: 0</p>
          </body>
        </notes>
      </species>
      <species id="M_pail4p_cho__r" name="1-phosphatidyl-1D-myo-inositol 4-phosphate [endoplasmic reticulum]" compartment="r" hasOnlySubstanceUnits="false" boundaryCondition="false" constant="false">
        <notes>
          <body xmlns="http://www.w3.org/1999/xhtml">
            <p>CHARGE: 0</p>
          </body>
        </notes>
      </species>
      <species id="M_pail4p_cho__m" name="1-phosphatidyl-1D-myo-inositol 4-phosphate [mitochondrion]" compartment="m" hasOnlySubstanceUnits="false" boundaryCondition="false" constant="false">
        <notes>
          <body xmlns="http://www.w3.org/1999/xhtml">
            <p>CHARGE: 0</p>
          </body>
        </notes>
      </species>
      <species id="M_pail4p_cho__n" name="1-phosphatidyl-1D-myo-inositol 4-phosphate [nucleus]" compartment="n" hasOnlySubstanceUnits="false" boundaryCondition="false" constant="false">
        <notes>
          <body xmlns="http://www.w3.org/1999/xhtml">
            <p>CHARGE: 0</p>
          </body>
        </notes>
      </species>
      <species id="M_27391__c" name="1-pyrroline-3-hydroxy-5-carboxylic acid [cytoplasm]" compartment="c" hasOnlySubstanceUnits="false" boundaryCondition="false" constant="false">
        <notes>
          <body xmlns="http://www.w3.org/1999/xhtml">
            <p>CHARGE: 0</p>
          </body>
        </notes>
      </species>
      <species id="M_27391__m" name="1-pyrroline-3-hydroxy-5-carboxylic acid [mitochondrion]" compartment="m" hasOnlySubstanceUnits="false" boundaryCondition="false" constant="false">
        <notes>
          <body xmlns="http://www.w3.org/1999/xhtml">
            <p>CHARGE: 0</p>
          </body>
        </notes>
      </species>
      <species id="M_1pyr5c__c" name="1-pyrroline-5-carboxylate [cytoplasm]" compartment="c" hasOnlySubstanceUnits="false" boundaryCondition="false" constant="false">
        <notes>
          <body xmlns="http://www.w3.org/1999/xhtml">
            <p>CHARGE: 0</p>
          </body>
        </notes>
      </species>
      <species id="M_1pyr5c__m" name="1-pyrroline-5-carboxylate [mitochondrion]" compartment="m" hasOnlySubstanceUnits="false" boundaryCondition="false" constant="false">
        <notes>
          <body xmlns="http://www.w3.org/1999/xhtml">
            <p>CHARGE: 0</p>
          </body>
        </notes>
      </species>
      <species id="M_C00234__c" name="10-formyl-THF [cytoplasm]" compartment="c" hasOnlySubstanceUnits="false" boundaryCondition="false" constant="false">
        <notes>
          <body xmlns="http://www.w3.org/1999/xhtml">
            <p>CHARGE: 0</p>
          </body>
        </notes>
      </species>
      <species id="M_C00234__m" name="10-formyl-THF [mitochondrion]" compartment="m" hasOnlySubstanceUnits="false" boundaryCondition="false" constant="false">
        <notes>
          <body xmlns="http://www.w3.org/1999/xhtml">
            <p>CHARGE: 0</p>
          </body>
        </notes>
      </species>
      <species id="M_18364__c" name="14-demethyllanosterol [cytoplasm]" compartment="c" hasOnlySubstanceUnits="false" boundaryCondition="false" constant="false">
        <notes>
          <body xmlns="http://www.w3.org/1999/xhtml">
            <p>CHARGE: 0</p>
          </body>
        </notes>
      </species>
      <species id="M_16783__n" name="1D-myo-inositol 1,3,4,5-tetrakisphosphate [nucleus]" compartment="n" hasOnlySubstanceUnits="false" boundaryCondition="false" constant="false">
        <notes>
          <body xmlns="http://www.w3.org/1999/xhtml">
            <p>CHARGE: 0</p>
          </body>
        </notes>
      </species>
      <species id="M_16067__n" name="1D-myo-inositol 1,4,5,6-tetrakisphosphate [nucleus]" compartment="n" hasOnlySubstanceUnits="false" boundaryCondition="false" constant="false">
        <notes>
          <body xmlns="http://www.w3.org/1999/xhtml">
            <p>CHARGE: 0</p>
          </body>
        </notes>
      </species>
      <species id="M_16595__n" name="1D-myo-inositol 1,4,5-trisphosphate [nucleus]" compartment="n" hasOnlySubstanceUnits="false" boundaryCondition="false" constant="false">
        <notes>
          <body xmlns="http://www.w3.org/1999/xhtml">
            <p>CHARGE: 0</p>
          </body>
        </notes>
      </species>
      <species id="M_mi1p__D__c" name="1D-myo-inositol 1-phosphate [cytoplasm]" compartment="c" hasOnlySubstanceUnits="false" boundaryCondition="false" constant="false">
        <notes>
          <body xmlns="http://www.w3.org/1999/xhtml">
            <p>CHARGE: 0</p>
          </body>
        </notes>
      </species>
      <species id="M_mi1p__D__g" name="1D-myo-inositol 1-phosphate [Golgi]" compartment="g" hasOnlySubstanceUnits="false" boundaryCondition="false" constant="false">
        <notes>
          <body xmlns="http://www.w3.org/1999/xhtml">
            <p>CHARGE: 0</p>
          </body>
        </notes>
      </species>
      <species id="M_23camp__c" name="2&apos;,3&apos;-cyclic AMP [cytoplasm]" compartment="c" hasOnlySubstanceUnits="false" boundaryCondition="false" constant="false">
        <notes>
          <body xmlns="http://www.w3.org/1999/xhtml">
            <p>CHARGE: 0</p>
          </body>
        </notes>
      </species>
      <species id="M_dad_2__c" name="2&apos;-deoxyadenosine [cytoplasm]" compartment="c" hasOnlySubstanceUnits="false" boundaryCondition="false" constant="false">
        <notes>
          <body xmlns="http://www.w3.org/1999/xhtml">
            <p>CHARGE: 0</p>
          </body>
        </notes>
      </species>
      <species id="M_dad_2__e" name="2&apos;-deoxyadenosine [extracellular]" compartment="e" hasOnlySubstanceUnits="false" boundaryCondition="false" constant="false">
        <notes>
          <body xmlns="http://www.w3.org/1999/xhtml">
            <p>CHARGE: 0</p>
          </body>
        </notes>
      </species>
      <species id="M_dcyt__c" name="deoxycytidine [cytoplasm]" compartment="c" hasOnlySubstanceUnits="false" boundaryCondition="false" constant="false">
        <notes>
          <body xmlns="http://www.w3.org/1999/xhtml">
            <p>CHARGE: 0</p>
          </body>
        </notes>
      </species>
      <species id="M_dcyt__e" name="deoxycytidine [extracellular]" compartment="e" hasOnlySubstanceUnits="false" boundaryCondition="false" constant="false">
        <notes>
          <body xmlns="http://www.w3.org/1999/xhtml">
            <p>CHARGE: 0</p>
          </body>
        </notes>
      </species>
      <species id="M_dgsn__c" name="2&apos;-deoxyguanosine [cytoplasm]" compartment="c" hasOnlySubstanceUnits="false" boundaryCondition="false" constant="false">
        <notes>
          <body xmlns="http://www.w3.org/1999/xhtml">
            <p>CHARGE: 0</p>
          </body>
        </notes>
      </species>
      <species id="M_dgsn__e" name="2&apos;-deoxyguanosine [extracellular]" compartment="e" hasOnlySubstanceUnits="false" boundaryCondition="false" constant="false">
        <notes>
          <body xmlns="http://www.w3.org/1999/xhtml">
            <p>CHARGE: 0</p>
          </body>
        </notes>
      </species>
      <species id="M_din__c" name="2&apos;-deoxyinosine [cytoplasm]" compartment="c" hasOnlySubstanceUnits="false" boundaryCondition="false" constant="false">
        <notes>
          <body xmlns="http://www.w3.org/1999/xhtml">
            <p>CHARGE: 0</p>
          </body>
        </notes>
      </species>
      <species id="M_din__e" name="2&apos;-deoxyinosine [extracellular]" compartment="e" hasOnlySubstanceUnits="false" boundaryCondition="false" constant="false">
        <notes>
          <body xmlns="http://www.w3.org/1999/xhtml">
            <p>CHARGE: 0</p>
          </body>
        </notes>
      </species>
      <species id="M_duri__c" name="2&apos;-deoxyuridine [cytoplasm]" compartment="c" hasOnlySubstanceUnits="false" boundaryCondition="false" constant="false">
        <notes>
          <body xmlns="http://www.w3.org/1999/xhtml">
            <p>CHARGE: 0</p>
          </body>
        </notes>
      </species>
      <species id="M_duri__e" name="2&apos;-deoxyuridine [extracellular]" compartment="e" hasOnlySubstanceUnits="false" boundaryCondition="false" constant="false">
        <notes>
          <body xmlns="http://www.w3.org/1999/xhtml">
            <p>CHARGE: 0</p>
          </body>
        </notes>
      </species>
      <species id="M_17720__c" name="2,3-bisphospho-D-glyceric acid [cytoplasm]" compartment="c" hasOnlySubstanceUnits="false" boundaryCondition="false" constant="false">
        <notes>
          <body xmlns="http://www.w3.org/1999/xhtml">
            <p>CHARGE: 0</p>
          </body>
        </notes>
      </species>
      <species id="M_29114__c" name="2,5-diamino-4-hydroxy-6-(5-phosphoribosylamino)pyrimidine [cytoplasm]" compartment="c" hasOnlySubstanceUnits="false" boundaryCondition="false" constant="false">
        <notes>
          <body xmlns="http://www.w3.org/1999/xhtml">
            <p>CHARGE: 0</p>
          </body>
        </notes>
      </species>
      <species id="M_52402__c" name="2,5-diamino-6-(5-phosphono)ribitylamino-4(3H)-pyrimidinone [cytoplasm]" compartment="c" hasOnlySubstanceUnits="false" boundaryCondition="false" constant="false">
        <notes>
          <body xmlns="http://www.w3.org/1999/xhtml">
            <p>CHARGE: 0</p>
          </body>
        </notes>
      </species>
      <species id="M_29123__m" name="2-acetamido-5-oxopentanoate [mitochondrion]" compartment="m" hasOnlySubstanceUnits="false" boundaryCondition="false" constant="false">
        <notes>
          <body xmlns="http://www.w3.org/1999/xhtml">
            <p>CHARGE: 0</p>
          </body>
        </notes>
      </species>
      <species id="M_16444__m" name="2-acetyllactic acid [mitochondrion]" compartment="m" hasOnlySubstanceUnits="false" boundaryCondition="false" constant="false">
        <notes>
          <body xmlns="http://www.w3.org/1999/xhtml">
            <p>CHARGE: 0</p>
          </body>
        </notes>
      </species>
      <species id="M_29044__c" name="2-amino-3-(3-oxoprop-1-enyl)but-2-enedioate [cytoplasm]" compartment="c" hasOnlySubstanceUnits="false" boundaryCondition="false" constant="false">
        <notes>
          <body xmlns="http://www.w3.org/1999/xhtml">
            <p>CHARGE: 0</p>
          </body>
        </notes>
      </species>
      <species id="M_2dhp__c" name="2-dehydropantoate [cytoplasm]" compartment="c" hasOnlySubstanceUnits="false" boundaryCondition="false" constant="false">
        <notes>
          <body xmlns="http://www.w3.org/1999/xhtml">
            <p>CHARGE: 0</p>
          </body>
        </notes>
      </species>
      <species id="M_2dhp__m" name="2-dehydropantoate [mitochondrion]" compartment="m" hasOnlySubstanceUnits="false" boundaryCondition="false" constant="false">
        <notes>
          <body xmlns="http://www.w3.org/1999/xhtml">
            <p>CHARGE: 0</p>
          </body>
        </notes>
      </species>
      <species id="M_28542__c" name="2-deoxy-D-ribofuranose 1-phosphate [cytoplasm]" compartment="c" hasOnlySubstanceUnits="false" boundaryCondition="false" constant="false">
        <notes>
          <body xmlns="http://www.w3.org/1999/xhtml">
            <p>CHARGE: 0</p>
          </body>
        </notes>
      </species>
      <species id="M_2dr1p__c" name="2-deoxy-D-ribose [cytoplasm]" compartment="c" hasOnlySubstanceUnits="false" boundaryCondition="false" constant="false">
        <notes>
          <body xmlns="http://www.w3.org/1999/xhtml">
            <p>CHARGE: 0</p>
          </body>
        </notes>
      </species>
      <species id="M_2dr5p__c" name="2-deoxy-D-ribose 5-phosphate [cytoplasm]" compartment="c" hasOnlySubstanceUnits="false" boundaryCondition="false" constant="false">
        <notes>
          <body xmlns="http://www.w3.org/1999/xhtml">
            <p>CHARGE: 0</p>
          </body>
        </notes>
      </species>
      <species id="M_fpram__c" name="5&apos;-phosphoribosyl-N-formylglycineamidine [cytoplasm]" compartment="c" hasOnlySubstanceUnits="false" boundaryCondition="false" constant="false">
        <notes>
          <body xmlns="http://www.w3.org/1999/xhtml">
            <p>CHARGE: 0</p>
          </body>
        </notes>
      </species>
      <species id="M_1109__m" name="2-hexaprenyl-6-methoxyphenol [mitochondrion]" compartment="m" hasOnlySubstanceUnits="false" boundaryCondition="false" constant="false">
        <notes>
          <body xmlns="http://www.w3.org/1999/xhtml">
            <p>CHARGE: 0</p>
          </body>
        </notes>
      </species>
      <species id="M_50606__c" name="2-hydroxy-3-oxobutyl phosphate [cytoplasm]" compartment="c" hasOnlySubstanceUnits="false" boundaryCondition="false" constant="false">
        <notes>
          <body xmlns="http://www.w3.org/1999/xhtml">
            <p>CHARGE: 0</p>
          </body>
        </notes>
      </species>
      <species id="M_1148__c" name="2-hydroxybutyric acid [cytoplasm]" compartment="c" hasOnlySubstanceUnits="false" boundaryCondition="false" constant="false">
        <notes>
          <body xmlns="http://www.w3.org/1999/xhtml">
            <p>CHARGE: 0</p>
          </body>
        </notes>
      </species>
      <species id="M_1148__e" name="2-hydroxybutyric acid [extracellular]" compartment="e" hasOnlySubstanceUnits="false" boundaryCondition="false" constant="false">
        <notes>
          <body xmlns="http://www.w3.org/1999/xhtml">
            <p>CHARGE: 0</p>
          </body>
        </notes>
      </species>
      <species id="M_50626__r" name="2-hydroxyhexadecanal [endoplasmic reticulum]" compartment="r" hasOnlySubstanceUnits="false" boundaryCondition="false" constant="false">
        <notes>
          <body xmlns="http://www.w3.org/1999/xhtml">
            <p>CHARGE: 0</p>
          </body>
        </notes>
      </species>
      <species id="M_132917__c" name="2-isopropylmalate [cytoplasm]" compartment="c" hasOnlySubstanceUnits="false" boundaryCondition="false" constant="false">
        <notes>
          <body xmlns="http://www.w3.org/1999/xhtml">
            <p>CHARGE: 0</p>
          </body>
        </notes>
      </species>
      <species id="M_132917__m" name="2-isopropylmalate [mitochondrion]" compartment="m" hasOnlySubstanceUnits="false" boundaryCondition="false" constant="false">
        <notes>
          <body xmlns="http://www.w3.org/1999/xhtml">
            <p>CHARGE: 0</p>
          </body>
        </notes>
      </species>
      <species id="M_132917__e" name="2-isopropylmalate [extracellular]" compartment="e" hasOnlySubstanceUnits="false" boundaryCondition="false" constant="false">
        <notes>
          <body xmlns="http://www.w3.org/1999/xhtml">
            <p>CHARGE: 0</p>
          </body>
        </notes>
      </species>
      <species id="M_17275__c" name="2-isopropylmaleic acid [cytoplasm]" compartment="c" hasOnlySubstanceUnits="false" boundaryCondition="false" constant="false">
        <notes>
          <body xmlns="http://www.w3.org/1999/xhtml">
            <p>CHARGE: 0</p>
          </body>
        </notes>
      </species>
      <species id="M_2mbtoh__c" name="2-methylbutanol [cytoplasm]" compartment="c" hasOnlySubstanceUnits="false" boundaryCondition="false" constant="false">
        <notes>
          <body xmlns="http://www.w3.org/1999/xhtml">
            <p>CHARGE: 0</p>
          </body>
        </notes>
      </species>
      <species id="M_2mbtoh__m" name="2-methylbutanol [mitochondrion]" compartment="m" hasOnlySubstanceUnits="false" boundaryCondition="false" constant="false">
        <notes>
          <body xmlns="http://www.w3.org/1999/xhtml">
            <p>CHARGE: 0</p>
          </body>
        </notes>
      </species>
      <species id="M_2mbtoh__e" name="2-methylbutanol [extracellular]" compartment="e" hasOnlySubstanceUnits="false" boundaryCondition="false" constant="false">
        <notes>
          <body xmlns="http://www.w3.org/1999/xhtml">
            <p>CHARGE: 0</p>
          </body>
        </notes>
      </species>
      <species id="M_2mbald__c" name="2-methylbutanal [cytoplasm]" compartment="c" hasOnlySubstanceUnits="false" boundaryCondition="false" constant="false">
        <notes>
          <body xmlns="http://www.w3.org/1999/xhtml">
            <p>CHARGE: 0</p>
          </body>
        </notes>
      </species>
      <species id="M_2mbald__m" name="2-methylbutanal [mitochondrion]" compartment="m" hasOnlySubstanceUnits="false" boundaryCondition="false" constant="false">
        <notes>
          <body xmlns="http://www.w3.org/1999/xhtml">
            <p>CHARGE: 0</p>
          </body>
        </notes>
      </species>
      <species id="M_2mbald__e" name="2-methylbutanal [extracellular]" compartment="e" hasOnlySubstanceUnits="false" boundaryCondition="false" constant="false">
        <notes>
          <body xmlns="http://www.w3.org/1999/xhtml">
            <p>CHARGE: 0</p>
          </body>
        </notes>
      </species>
      <species id="M_50585__c" name="2-methylbutyl acetate [cytoplasm]" compartment="c" hasOnlySubstanceUnits="false" boundaryCondition="false" constant="false">
        <notes>
          <body xmlns="http://www.w3.org/1999/xhtml">
            <p>CHARGE: 0</p>
          </body>
        </notes>
      </species>
      <species id="M_50585__e" name="2-methylbutyl acetate [extracellular]" compartment="e" hasOnlySubstanceUnits="false" boundaryCondition="false" constant="false">
        <notes>
          <body xmlns="http://www.w3.org/1999/xhtml">
            <p>CHARGE: 0</p>
          </body>
        </notes>
      </species>
      <species id="M_15598__m" name="2-methylcitrate(3-) [mitochondrion]" compartment="m" hasOnlySubstanceUnits="false" boundaryCondition="false" constant="false">
        <notes>
          <body xmlns="http://www.w3.org/1999/xhtml">
            <p>CHARGE: 0</p>
          </body>
        </notes>
      </species>
      <species id="M_7814__m" name="2-oxaloglutaric acid [mitochondrion]" compartment="m" hasOnlySubstanceUnits="false" boundaryCondition="false" constant="false">
        <notes>
          <body xmlns="http://www.w3.org/1999/xhtml">
            <p>CHARGE: 0</p>
          </body>
        </notes>
      </species>
      <species id="M_15753__c" name="2-oxoadipic acid [cytoplasm]" compartment="c" hasOnlySubstanceUnits="false" boundaryCondition="false" constant="false">
        <notes>
          <body xmlns="http://www.w3.org/1999/xhtml">
            <p>CHARGE: 0</p>
          </body>
        </notes>
      </species>
      <species id="M_15753__m" name="2-oxoadipic acid [mitochondrion]" compartment="m" hasOnlySubstanceUnits="false" boundaryCondition="false" constant="false">
        <notes>
          <body xmlns="http://www.w3.org/1999/xhtml">
            <p>CHARGE: 0</p>
          </body>
        </notes>
      </species>
      <species id="M_2obut__c" name="2-oxobutanoate [cytoplasm]" compartment="c" hasOnlySubstanceUnits="false" boundaryCondition="false" constant="false">
        <notes>
          <body xmlns="http://www.w3.org/1999/xhtml">
            <p>CHARGE: 0</p>
          </body>
        </notes>
      </species>
      <species id="M_2obut__m" name="2-oxobutanoate [mitochondrion]" compartment="m" hasOnlySubstanceUnits="false" boundaryCondition="false" constant="false">
        <notes>
          <body xmlns="http://www.w3.org/1999/xhtml">
            <p>CHARGE: 0</p>
          </body>
        </notes>
      </species>
      <species id="M_akg__c" name="2-oxoglutarate [cytoplasm]" compartment="c" hasOnlySubstanceUnits="false" boundaryCondition="false" constant="false">
        <notes>
          <body xmlns="http://www.w3.org/1999/xhtml">
            <p>CHARGE: 0</p>
          </body>
        </notes>
      </species>
      <species id="M_akg__m" name="2-oxoglutarate [mitochondrion]" compartment="m" hasOnlySubstanceUnits="false" boundaryCondition="false" constant="false">
        <notes>
          <body xmlns="http://www.w3.org/1999/xhtml">
            <p>CHARGE: 0</p>
          </body>
        </notes>
      </species>
      <species id="M_akg__n" name="2-oxoglutarate [nucleus]" compartment="n" hasOnlySubstanceUnits="false" boundaryCondition="false" constant="false">
        <notes>
          <body xmlns="http://www.w3.org/1999/xhtml">
            <p>CHARGE: 0</p>
          </body>
        </notes>
      </species>
      <species id="M_akg__x" name="2-oxoglutarate [peroxisome]" compartment="x" hasOnlySubstanceUnits="false" boundaryCondition="false" constant="false">
        <notes>
          <body xmlns="http://www.w3.org/1999/xhtml">
            <p>CHARGE: 0</p>
          </body>
        </notes>
      </species>
      <species id="M_akg__e" name="2-oxoglutarate [extracellular]" compartment="e" hasOnlySubstanceUnits="false" boundaryCondition="false" constant="false">
        <notes>
          <body xmlns="http://www.w3.org/1999/xhtml">
            <p>CHARGE: 0</p>
          </body>
        </notes>
      </species>
      <species id="M_49000__c" name="2-phenylethanol [cytoplasm]" compartment="c" hasOnlySubstanceUnits="false" boundaryCondition="false" constant="false">
        <notes>
          <body xmlns="http://www.w3.org/1999/xhtml">
            <p>CHARGE: 0</p>
          </body>
        </notes>
      </species>
      <species id="M_49000__m" name="2-phenylethanol [mitochondrion]" compartment="m" hasOnlySubstanceUnits="false" boundaryCondition="false" constant="false">
        <notes>
          <body xmlns="http://www.w3.org/1999/xhtml">
            <p>CHARGE: 0</p>
          </body>
        </notes>
      </species>
      <species id="M_49000__e" name="2-phenylethanol [extracellular]" compartment="e" hasOnlySubstanceUnits="false" boundaryCondition="false" constant="false">
        <notes>
          <body xmlns="http://www.w3.org/1999/xhtml">
            <p>CHARGE: 0</p>
          </body>
        </notes>
      </species>
      <species id="M_17835__c" name="2-phospho-D-glyceric acid [cytoplasm]" compartment="c" hasOnlySubstanceUnits="false" boundaryCondition="false" constant="false">
        <notes>
          <body xmlns="http://www.w3.org/1999/xhtml">
            <p>CHARGE: 0</p>
          </body>
        </notes>
      </species>
      <species id="M_48861__c" name="2-trans,6-trans,10-trans-geranylgeranyl diphosphate [cytoplasm]" compartment="c" hasOnlySubstanceUnits="false" boundaryCondition="false" constant="false">
        <notes>
          <body xmlns="http://www.w3.org/1999/xhtml">
            <p>CHARGE: 0</p>
          </body>
        </notes>
      </species>
      <species id="M_17407__c" name="2-trans,6-trans-farnesyl diphosphate [cytoplasm]" compartment="c" hasOnlySubstanceUnits="false" boundaryCondition="false" constant="false">
        <notes>
          <body xmlns="http://www.w3.org/1999/xhtml">
            <p>CHARGE: 0</p>
          </body>
        </notes>
      </species>
      <species id="M_17407__m" name="2-trans,6-trans-farnesyl diphosphate [mitochondrion]" compartment="m" hasOnlySubstanceUnits="false" boundaryCondition="false" constant="false">
        <notes>
          <body xmlns="http://www.w3.org/1999/xhtml">
            <p>CHARGE: 0</p>
          </body>
        </notes>
      </species>
      <species id="M_17489__c" name="3&apos;,5&apos;-cyclic AMP [cytoplasm]" compartment="c" hasOnlySubstanceUnits="false" boundaryCondition="false" constant="false">
        <notes>
          <body xmlns="http://www.w3.org/1999/xhtml">
            <p>CHARGE: 0</p>
          </body>
        </notes>
      </species>
      <species id="M_17065__c" name="3&apos;,5&apos;-cyclic CMP [cytoplasm]" compartment="c" hasOnlySubstanceUnits="false" boundaryCondition="false" constant="false">
        <notes>
          <body xmlns="http://www.w3.org/1999/xhtml">
            <p>CHARGE: 0</p>
          </body>
        </notes>
      </species>
      <species id="M_28074__c" name="3&apos;,5&apos;-cyclic dAMP [cytoplasm]" compartment="c" hasOnlySubstanceUnits="false" boundaryCondition="false" constant="false">
        <notes>
          <body xmlns="http://www.w3.org/1999/xhtml">
            <p>CHARGE: 0</p>
          </body>
        </notes>
      </species>
      <species id="M_35cgmp__c" name="3&apos;,5&apos;-cyclic GMP [cytoplasm]" compartment="c" hasOnlySubstanceUnits="false" boundaryCondition="false" constant="false">
        <notes>
          <body xmlns="http://www.w3.org/1999/xhtml">
            <p>CHARGE: 0</p>
          </body>
        </notes>
      </species>
      <species id="M_27541__c" name="3&apos;,5&apos;-cyclic IMP [cytoplasm]" compartment="c" hasOnlySubstanceUnits="false" boundaryCondition="false" constant="false">
        <notes>
          <body xmlns="http://www.w3.org/1999/xhtml">
            <p>CHARGE: 0</p>
          </body>
        </notes>
      </species>
      <species id="M_15468__c" name="3&apos;-dephospho-CoA [cytoplasm]" compartment="c" hasOnlySubstanceUnits="false" boundaryCondition="false" constant="false">
        <notes>
          <body xmlns="http://www.w3.org/1999/xhtml">
            <p>CHARGE: 0</p>
          </body>
        </notes>
      </species>
      <species id="M_15468__m" name="3&apos;-dephospho-CoA [mitochondrion]" compartment="m" hasOnlySubstanceUnits="false" boundaryCondition="false" constant="false">
        <notes>
          <body xmlns="http://www.w3.org/1999/xhtml">
            <p>CHARGE: 0</p>
          </body>
        </notes>
      </species>
      <species id="M_17980__c" name="3&apos;-phospho-5&apos;-adenylyl sulfate [cytoplasm]" compartment="c" hasOnlySubstanceUnits="false" boundaryCondition="false" constant="false">
        <notes>
          <body xmlns="http://www.w3.org/1999/xhtml">
            <p>CHARGE: 0</p>
          </body>
        </notes>
      </species>
      <species id="M_36659__m" name="3-(4-hydroxyphenyl)lactate [mitochondrion]" compartment="m" hasOnlySubstanceUnits="false" boundaryCondition="false" constant="false">
        <notes>
          <body xmlns="http://www.w3.org/1999/xhtml">
            <p>CHARGE: 0</p>
          </body>
        </notes>
      </species>
      <species id="M_34hpp__c" name="3-(4-hydroxyphenyl)pyruvate [cytoplasm]" compartment="c" hasOnlySubstanceUnits="false" boundaryCondition="false" constant="false">
        <notes>
          <body xmlns="http://www.w3.org/1999/xhtml">
            <p>CHARGE: 0</p>
          </body>
        </notes>
      </species>
      <species id="M_34hpp__m" name="3-(4-hydroxyphenyl)pyruvate [mitochondrion]" compartment="m" hasOnlySubstanceUnits="false" boundaryCondition="false" constant="false">
        <notes>
          <body xmlns="http://www.w3.org/1999/xhtml">
            <p>CHARGE: 0</p>
          </body>
        </notes>
      </species>
      <species id="M_34hpp__x" name="3-(4-hydroxyphenyl)pyruvate [peroxisome]" compartment="x" hasOnlySubstanceUnits="false" boundaryCondition="false" constant="false">
        <notes>
          <body xmlns="http://www.w3.org/1999/xhtml">
            <p>CHARGE: 0</p>
          </body>
        </notes>
      </species>
      <species id="M_16426__c" name="3-(imidazol-4-yl)-2-oxopropyl dihydrogen phosphate [cytoplasm]" compartment="c" hasOnlySubstanceUnits="false" boundaryCondition="false" constant="false">
        <notes>
          <body xmlns="http://www.w3.org/1999/xhtml">
            <p>CHARGE: 0</p>
          </body>
        </notes>
      </species>
      <species id="M_C00331__c" name="indole-3-pyruvate [cytoplasm]" compartment="c" hasOnlySubstanceUnits="false" boundaryCondition="false" constant="false">
        <notes>
          <body xmlns="http://www.w3.org/1999/xhtml">
            <p>CHARGE: 0</p>
          </body>
        </notes>
      </species>
      <species id="M_18090__c" name="3-aminopropanal [cytoplasm]" compartment="c" hasOnlySubstanceUnits="false" boundaryCondition="false" constant="false">
        <notes>
          <body xmlns="http://www.w3.org/1999/xhtml">
            <p>CHARGE: 0</p>
          </body>
        </notes>
      </species>
      <species id="M_50593__c" name="3-dehydro-4-methylzymosterol [cytoplasm]" compartment="c" hasOnlySubstanceUnits="false" boundaryCondition="false" constant="false">
        <notes>
          <body xmlns="http://www.w3.org/1999/xhtml">
            <p>CHARGE: 0</p>
          </body>
        </notes>
      </species>
      <species id="M_3dhq__c" name="3-dehydroquinate [cytoplasm]" compartment="c" hasOnlySubstanceUnits="false" boundaryCondition="false" constant="false">
        <notes>
          <body xmlns="http://www.w3.org/1999/xhtml">
            <p>CHARGE: 0</p>
          </body>
        </notes>
      </species>
      <species id="M_3dhsk__c" name="3-dehydroshikimate [cytoplasm]" compartment="c" hasOnlySubstanceUnits="false" boundaryCondition="false" constant="false">
        <notes>
          <body xmlns="http://www.w3.org/1999/xhtml">
            <p>CHARGE: 0</p>
          </body>
        </notes>
      </species>
      <species id="M_3dsphgn__r" name="3-ketosphinganine [endoplasmic reticulum]" compartment="r" hasOnlySubstanceUnits="false" boundaryCondition="false" constant="false">
        <notes>
          <body xmlns="http://www.w3.org/1999/xhtml">
            <p>CHARGE: 0</p>
          </body>
        </notes>
      </species>
      <species id="M_18081__c" name="3-hexaprenyl-4,5-dihydroxybenzoic acid [cytoplasm]" compartment="c" hasOnlySubstanceUnits="false" boundaryCondition="false" constant="false">
        <notes>
          <body xmlns="http://www.w3.org/1999/xhtml">
            <p>CHARGE: 0</p>
          </body>
        </notes>
      </species>
      <species id="M_18081__m" name="3-hexaprenyl-4,5-dihydroxybenzoic acid [mitochondrion]" compartment="m" hasOnlySubstanceUnits="false" boundaryCondition="false" constant="false">
        <notes>
          <body xmlns="http://www.w3.org/1999/xhtml">
            <p>CHARGE: 0</p>
          </body>
        </notes>
      </species>
      <species id="M_16835__m" name="3-hexaprenyl-4-hydroxy-5-methoxybenzoic acid [mitochondrion]" compartment="m" hasOnlySubstanceUnits="false" boundaryCondition="false" constant="false">
        <notes>
          <body xmlns="http://www.w3.org/1999/xhtml">
            <p>CHARGE: 0</p>
          </body>
        </notes>
      </species>
      <species id="M_31116__c" name="3-hexaprenyl-4-hydroxybenzoic acid [cytoplasm]" compartment="c" hasOnlySubstanceUnits="false" boundaryCondition="false" constant="false">
        <notes>
          <body xmlns="http://www.w3.org/1999/xhtml">
            <p>CHARGE: 0</p>
          </body>
        </notes>
      </species>
      <species id="M_31116__m" name="3-hexaprenyl-4-hydroxybenzoic acid [mitochondrion]" compartment="m" hasOnlySubstanceUnits="false" boundaryCondition="false" constant="false">
        <notes>
          <body xmlns="http://www.w3.org/1999/xhtml">
            <p>CHARGE: 0</p>
          </body>
        </notes>
      </species>
      <species id="M_11814__c" name="3-hydroxy-3-methylglutaryl-CoA [cytoplasm]" compartment="c" hasOnlySubstanceUnits="false" boundaryCondition="false" constant="false">
        <notes>
          <body xmlns="http://www.w3.org/1999/xhtml">
            <p>CHARGE: 0</p>
          </body>
        </notes>
      </species>
      <species id="M_11814__m" name="3-hydroxy-3-methylglutaryl-CoA [mitochondrion]" compartment="m" hasOnlySubstanceUnits="false" boundaryCondition="false" constant="false">
        <notes>
          <body xmlns="http://www.w3.org/1999/xhtml">
            <p>CHARGE: 0</p>
          </body>
        </notes>
      </species>
      <species id="M_58125__c" name="3-hydroxy-L-kynurenine [cytoplasm]" compartment="c" hasOnlySubstanceUnits="false" boundaryCondition="false" constant="false">
        <notes>
          <body xmlns="http://www.w3.org/1999/xhtml">
            <p>CHARGE: 0</p>
          </body>
        </notes>
      </species>
      <species id="M_36559__c" name="3-hydroxyanthranilate [cytoplasm]" compartment="c" hasOnlySubstanceUnits="false" boundaryCondition="false" constant="false">
        <notes>
          <body xmlns="http://www.w3.org/1999/xhtml">
            <p>CHARGE: 0</p>
          </body>
        </notes>
      </species>
      <species id="M_3hdcscoa__r" name="3-hydroxydocosanoyl-CoA [endoplasmic reticulum]" compartment="r" hasOnlySubstanceUnits="false" boundaryCondition="false" constant="false">
        <notes>
          <body xmlns="http://www.w3.org/1999/xhtml">
            <p>CHARGE: 0</p>
          </body>
        </notes>
      </species>
      <species id="M_52324__r" name="3-hydroxyicosanoyl-CoA [endoplasmic reticulum]" compartment="r" hasOnlySubstanceUnits="false" boundaryCondition="false" constant="false">
        <notes>
          <body xmlns="http://www.w3.org/1999/xhtml">
            <p>CHARGE: 0</p>
          </body>
        </notes>
      </species>
      <species id="M_50583__r" name="3-hydroxyoctadecanoyl-CoA [endoplasmic reticulum]" compartment="r" hasOnlySubstanceUnits="false" boundaryCondition="false" constant="false">
        <notes>
          <body xmlns="http://www.w3.org/1999/xhtml">
            <p>CHARGE: 0</p>
          </body>
        </notes>
      </species>
      <species id="M_50583__x" name="3-hydroxyoctadecanoyl-CoA [peroxisome]" compartment="x" hasOnlySubstanceUnits="false" boundaryCondition="false" constant="false">
        <notes>
          <body xmlns="http://www.w3.org/1999/xhtml">
            <p>CHARGE: 0</p>
          </body>
        </notes>
      </species>
      <species id="M_3httccoa__r" name="3-hydroxytetracosanoyl-CoA [endoplasmic reticulum]" compartment="r" hasOnlySubstanceUnits="false" boundaryCondition="false" constant="false">
        <notes>
          <body xmlns="http://www.w3.org/1999/xhtml">
            <p>CHARGE: 0</p>
          </body>
        </notes>
      </species>
      <species id="M_3mob__c" name="3-methyl-2-oxobutanoate [cytoplasm]" compartment="c" hasOnlySubstanceUnits="false" boundaryCondition="false" constant="false">
        <notes>
          <body xmlns="http://www.w3.org/1999/xhtml">
            <p>CHARGE: 0</p>
          </body>
        </notes>
      </species>
      <species id="M_3mob__m" name="3-methyl-2-oxobutanoate [mitochondrion]" compartment="m" hasOnlySubstanceUnits="false" boundaryCondition="false" constant="false">
        <notes>
          <body xmlns="http://www.w3.org/1999/xhtml">
            <p>CHARGE: 0</p>
          </body>
        </notes>
      </species>
      <species id="M_16638__c" name="3-methylbutanal [cytoplasm]" compartment="c" hasOnlySubstanceUnits="false" boundaryCondition="false" constant="false">
        <notes>
          <body xmlns="http://www.w3.org/1999/xhtml">
            <p>CHARGE: 0</p>
          </body>
        </notes>
      </species>
      <species id="M_16638__m" name="3-methylbutanal [mitochondrion]" compartment="m" hasOnlySubstanceUnits="false" boundaryCondition="false" constant="false">
        <notes>
          <body xmlns="http://www.w3.org/1999/xhtml">
            <p>CHARGE: 0</p>
          </body>
        </notes>
      </species>
      <species id="M_16638__e" name="3-methylbutanal [extracellular]" compartment="e" hasOnlySubstanceUnits="false" boundaryCondition="false" constant="false">
        <notes>
          <body xmlns="http://www.w3.org/1999/xhtml">
            <p>CHARGE: 0</p>
          </body>
        </notes>
      </species>
      <species id="M_3odcoa__x" name="3-oxodecanoyl-CoA [peroxisome]" compartment="x" hasOnlySubstanceUnits="false" boundaryCondition="false" constant="false">
        <notes>
          <body xmlns="http://www.w3.org/1999/xhtml">
            <p>CHARGE: 0</p>
          </body>
        </notes>
      </species>
      <species id="M_52328__r" name="3-oxodocosanoyl-CoA [endoplasmic reticulum]" compartment="r" hasOnlySubstanceUnits="false" boundaryCondition="false" constant="false">
        <notes>
          <body xmlns="http://www.w3.org/1999/xhtml">
            <p>CHARGE: 0</p>
          </body>
        </notes>
      </species>
      <species id="M_52977__r" name="3-oxohexacosanoyl-CoA [endoplasmic reticulum]" compartment="r" hasOnlySubstanceUnits="false" boundaryCondition="false" constant="false">
        <notes>
          <body xmlns="http://www.w3.org/1999/xhtml">
            <p>CHARGE: 0</p>
          </body>
        </notes>
      </species>
      <species id="M_52977__x" name="3-oxohexacosanoyl-CoA [peroxisome]" compartment="x" hasOnlySubstanceUnits="false" boundaryCondition="false" constant="false">
        <notes>
          <body xmlns="http://www.w3.org/1999/xhtml">
            <p>CHARGE: 0</p>
          </body>
        </notes>
      </species>
      <species id="M_52327__r" name="3-oxoicosanoyl-CoA [endoplasmic reticulum]" compartment="r" hasOnlySubstanceUnits="false" boundaryCondition="false" constant="false">
        <notes>
          <body xmlns="http://www.w3.org/1999/xhtml">
            <p>CHARGE: 0</p>
          </body>
        </notes>
      </species>
      <species id="M_27868__x" name="3-oxolauroyl-CoA [peroxisome]" compartment="x" hasOnlySubstanceUnits="false" boundaryCondition="false" constant="false">
        <notes>
          <body xmlns="http://www.w3.org/1999/xhtml">
            <p>CHARGE: 0</p>
          </body>
        </notes>
      </species>
      <species id="M_3ohodcoa__r" name="3-oxooctadecanoyl-CoA [endoplasmic reticulum]" compartment="r" hasOnlySubstanceUnits="false" boundaryCondition="false" constant="false">
        <notes>
          <body xmlns="http://www.w3.org/1999/xhtml">
            <p>CHARGE: 0</p>
          </body>
        </notes>
      </species>
      <species id="M_3ohodcoa__x" name="3-oxooctadecanoyl-CoA [peroxisome]" compartment="x" hasOnlySubstanceUnits="false" boundaryCondition="false" constant="false">
        <notes>
          <body xmlns="http://www.w3.org/1999/xhtml">
            <p>CHARGE: 0</p>
          </body>
        </notes>
      </species>
      <species id="M_15491__r" name="3-oxopalmitoyl-CoA [endoplasmic reticulum]" compartment="r" hasOnlySubstanceUnits="false" boundaryCondition="false" constant="false">
        <notes>
          <body xmlns="http://www.w3.org/1999/xhtml">
            <p>CHARGE: 0</p>
          </body>
        </notes>
      </species>
      <species id="M_15491__x" name="3-oxopalmitoyl-CoA [peroxisome]" compartment="x" hasOnlySubstanceUnits="false" boundaryCondition="false" constant="false">
        <notes>
          <body xmlns="http://www.w3.org/1999/xhtml">
            <p>CHARGE: 0</p>
          </body>
        </notes>
      </species>
      <species id="M_CE2253__r" name="3-oxotetracosanoyl-CoA [endoplasmic reticulum]" compartment="r" hasOnlySubstanceUnits="false" boundaryCondition="false" constant="false">
        <notes>
          <body xmlns="http://www.w3.org/1999/xhtml">
            <p>CHARGE: 0</p>
          </body>
        </notes>
      </species>
      <species id="M_3otdcoa__r" name="3-oxotetradecanoyl-CoA [endoplasmic reticulum]" compartment="r" hasOnlySubstanceUnits="false" boundaryCondition="false" constant="false">
        <notes>
          <body xmlns="http://www.w3.org/1999/xhtml">
            <p>CHARGE: 0</p>
          </body>
        </notes>
      </species>
      <species id="M_3otdcoa__x" name="3-oxotetradecanoyl-CoA [peroxisome]" compartment="x" hasOnlySubstanceUnits="false" boundaryCondition="false" constant="false">
        <notes>
          <body xmlns="http://www.w3.org/1999/xhtml">
            <p>CHARGE: 0</p>
          </body>
        </notes>
      </species>
      <species id="M_132960__c" name="3-phosphoglycerate [cytoplasm]" compartment="c" hasOnlySubstanceUnits="false" boundaryCondition="false" constant="false">
        <notes>
          <body xmlns="http://www.w3.org/1999/xhtml">
            <p>CHARGE: 0</p>
          </body>
        </notes>
      </species>
      <species id="M_C00236__c" name="1,3-bisphospho-D-glycerate [cytoplasm]" compartment="c" hasOnlySubstanceUnits="false" boundaryCondition="false" constant="false">
        <notes>
          <body xmlns="http://www.w3.org/1999/xhtml">
            <p>CHARGE: 0</p>
          </body>
        </notes>
      </species>
      <species id="M_C03232__c" name="3-phospho-hydroxypyruvate [cytoplasm]" compartment="c" hasOnlySubstanceUnits="false" boundaryCondition="false" constant="false">
        <notes>
          <body xmlns="http://www.w3.org/1999/xhtml">
            <p>CHARGE: 0</p>
          </body>
        </notes>
      </species>
      <species id="M_17052__c" name="3-phosphoshikimic acid [cytoplasm]" compartment="c" hasOnlySubstanceUnits="false" boundaryCondition="false" constant="false">
        <notes>
          <body xmlns="http://www.w3.org/1999/xhtml">
            <p>CHARGE: 0</p>
          </body>
        </notes>
      </species>
      <species id="M_17813__c" name="4,4-dimethyl-5alpha-cholesta-8,14,24-trien-3beta-ol [cytoplasm]" compartment="c" hasOnlySubstanceUnits="false" boundaryCondition="false" constant="false">
        <notes>
          <body xmlns="http://www.w3.org/1999/xhtml">
            <p>CHARGE: 0</p>
          </body>
        </notes>
      </species>
      <species id="M_18336__c" name="4-(phosphonooxy)-L-threonine [cytoplasm]" compartment="c" hasOnlySubstanceUnits="false" boundaryCondition="false" constant="false">
        <notes>
          <body xmlns="http://www.w3.org/1999/xhtml">
            <p>CHARGE: 0</p>
          </body>
        </notes>
      </species>
      <species id="M_7386__c" name="4-acetamidobutanal [cytoplasm]" compartment="c" hasOnlySubstanceUnits="false" boundaryCondition="false" constant="false">
        <notes>
          <body xmlns="http://www.w3.org/1999/xhtml">
            <p>CHARGE: 0</p>
          </body>
        </notes>
      </species>
      <species id="M_11951__c" name="4-acetamidobutanoate [cytoplasm]" compartment="c" hasOnlySubstanceUnits="false" boundaryCondition="false" constant="false">
        <notes>
          <body xmlns="http://www.w3.org/1999/xhtml">
            <p>CHARGE: 0</p>
          </body>
        </notes>
      </species>
      <species id="M_C04752__c" name="4-amino-2-methyl-5-diphosphomethylpyrimidine [cytoplasm]" compartment="c" hasOnlySubstanceUnits="false" boundaryCondition="false" constant="false">
        <notes>
          <body xmlns="http://www.w3.org/1999/xhtml">
            <p>CHARGE: 0</p>
          </body>
        </notes>
      </species>
      <species id="M_4ampm__c" name="4-amino-2-methyl-5-phosphomethylpyrimidine [cytoplasm]" compartment="c" hasOnlySubstanceUnits="false" boundaryCondition="false" constant="false">
        <notes>
          <body xmlns="http://www.w3.org/1999/xhtml">
            <p>CHARGE: 0</p>
          </body>
        </notes>
      </species>
      <species id="M_35181__c" name="4-amino-4-deoxychorismate(2-) [cytoplasm]" compartment="c" hasOnlySubstanceUnits="false" boundaryCondition="false" constant="false">
        <notes>
          <body xmlns="http://www.w3.org/1999/xhtml">
            <p>CHARGE: 0</p>
          </body>
        </notes>
      </species>
      <species id="M_4ahmmp__c" name="4-amino-5-hydroxymethyl-2-methylpyrimidine [cytoplasm]" compartment="c" hasOnlySubstanceUnits="false" boundaryCondition="false" constant="false">
        <notes>
          <body xmlns="http://www.w3.org/1999/xhtml">
            <p>CHARGE: 0</p>
          </body>
        </notes>
      </species>
      <species id="M_4abz__c" name="4-aminobenzoate [cytoplasm]" compartment="c" hasOnlySubstanceUnits="false" boundaryCondition="false" constant="false">
        <notes>
          <body xmlns="http://www.w3.org/1999/xhtml">
            <p>CHARGE: 0</p>
          </body>
        </notes>
      </species>
      <species id="M_4abz__m" name="4-aminobenzoate [mitochondrion]" compartment="m" hasOnlySubstanceUnits="false" boundaryCondition="false" constant="false">
        <notes>
          <body xmlns="http://www.w3.org/1999/xhtml">
            <p>CHARGE: 0</p>
          </body>
        </notes>
      </species>
      <species id="M_4abz__e" name="4-aminobenzoate [extracellular]" compartment="e" hasOnlySubstanceUnits="false" boundaryCondition="false" constant="false">
        <notes>
          <body xmlns="http://www.w3.org/1999/xhtml">
            <p>CHARGE: 0</p>
          </body>
        </notes>
      </species>
      <species id="M_4abutn__c" name="4-aminobutanal [cytoplasm]" compartment="c" hasOnlySubstanceUnits="false" boundaryCondition="false" constant="false">
        <notes>
          <body xmlns="http://www.w3.org/1999/xhtml">
            <p>CHARGE: 0</p>
          </body>
        </notes>
      </species>
      <species id="M_4abutn__m" name="4-aminobutanal [mitochondrion]" compartment="m" hasOnlySubstanceUnits="false" boundaryCondition="false" constant="false">
        <notes>
          <body xmlns="http://www.w3.org/1999/xhtml">
            <p>CHARGE: 0</p>
          </body>
        </notes>
      </species>
      <species id="M_15499__m" name="4-coumaroyl-CoA [mitochondrion]" compartment="m" hasOnlySubstanceUnits="false" boundaryCondition="false" constant="false">
        <notes>
          <body xmlns="http://www.w3.org/1999/xhtml">
            <p>CHARGE: 0</p>
          </body>
        </notes>
      </species>
      <species id="M_53064__c" name="4-diphospho-1D-myo-inositol pentakisphosphate [cytoplasm]" compartment="c" hasOnlySubstanceUnits="false" boundaryCondition="false" constant="false">
        <notes>
          <body xmlns="http://www.w3.org/1999/xhtml">
            <p>CHARGE: 0</p>
          </body>
        </notes>
      </species>
      <species id="M_18062__c" name="4-guanidinobutanamide [cytoplasm]" compartment="c" hasOnlySubstanceUnits="false" boundaryCondition="false" constant="false">
        <notes>
          <body xmlns="http://www.w3.org/1999/xhtml">
            <p>CHARGE: 0</p>
          </body>
        </notes>
      </species>
      <species id="M_4gudbutn__c" name="4-guanidinobutanoic acid [cytoplasm]" compartment="c" hasOnlySubstanceUnits="false" boundaryCondition="false" constant="false">
        <notes>
          <body xmlns="http://www.w3.org/1999/xhtml">
            <p>CHARGE: 0</p>
          </body>
        </notes>
      </species>
      <species id="M_17742__c" name="4-hydroxy-2-oxoglutarate(2-) [cytoplasm]" compartment="c" hasOnlySubstanceUnits="false" boundaryCondition="false" constant="false">
        <notes>
          <body xmlns="http://www.w3.org/1999/xhtml">
            <p>CHARGE: 0</p>
          </body>
        </notes>
      </species>
      <species id="M_17742__m" name="4-hydroxy-2-oxoglutarate(2-) [mitochondrion]" compartment="m" hasOnlySubstanceUnits="false" boundaryCondition="false" constant="false">
        <notes>
          <body xmlns="http://www.w3.org/1999/xhtml">
            <p>CHARGE: 0</p>
          </body>
        </notes>
      </species>
      <species id="M_17742__x" name="4-hydroxy-2-oxoglutarate(2-) [peroxisome]" compartment="x" hasOnlySubstanceUnits="false" boundaryCondition="false" constant="false">
        <notes>
          <body xmlns="http://www.w3.org/1999/xhtml">
            <p>CHARGE: 0</p>
          </body>
        </notes>
      </species>
      <species id="M_4hthr__c" name="4-hydroxy-L-threonine [cytoplasm]" compartment="c" hasOnlySubstanceUnits="false" boundaryCondition="false" constant="false">
        <notes>
          <body xmlns="http://www.w3.org/1999/xhtml">
            <p>CHARGE: 0</p>
          </body>
        </notes>
      </species>
      <species id="M_4hbz__c" name="4-hydroxybenzoate [cytoplasm]" compartment="c" hasOnlySubstanceUnits="false" boundaryCondition="false" constant="false">
        <notes>
          <body xmlns="http://www.w3.org/1999/xhtml">
            <p>CHARGE: 0</p>
          </body>
        </notes>
      </species>
      <species id="M_4hbz__m" name="4-hydroxybenzoate [mitochondrion]" compartment="m" hasOnlySubstanceUnits="false" boundaryCondition="false" constant="false">
        <notes>
          <body xmlns="http://www.w3.org/1999/xhtml">
            <p>CHARGE: 0</p>
          </body>
        </notes>
      </species>
      <species id="M_15500__m" name="4-hydroxybenzoyl-CoA [mitochondrion]" compartment="m" hasOnlySubstanceUnits="false" boundaryCondition="false" constant="false">
        <notes>
          <body xmlns="http://www.w3.org/1999/xhtml">
            <p>CHARGE: 0</p>
          </body>
        </notes>
      </species>
      <species id="M_4mop__c" name="4-methyl-2-oxopentanoate [cytoplasm]" compartment="c" hasOnlySubstanceUnits="false" boundaryCondition="false" constant="false">
        <notes>
          <body xmlns="http://www.w3.org/1999/xhtml">
            <p>CHARGE: 0</p>
          </body>
        </notes>
      </species>
      <species id="M_4mop__m" name="4-methyl-2-oxopentanoate [mitochondrion]" compartment="m" hasOnlySubstanceUnits="false" boundaryCondition="false" constant="false">
        <notes>
          <body xmlns="http://www.w3.org/1999/xhtml">
            <p>CHARGE: 0</p>
          </body>
        </notes>
      </species>
      <species id="M_17857__c" name="4-methyl-5-(2-phosphonooxyethyl)thiazole [cytoplasm]" compartment="c" hasOnlySubstanceUnits="false" boundaryCondition="false" constant="false">
        <notes>
          <body xmlns="http://www.w3.org/1999/xhtml">
            <p>CHARGE: 0</p>
          </body>
        </notes>
      </species>
      <species id="M_4met2obut__c" name="4-methylthio-2-oxobutanoate [cytoplasm]" compartment="c" hasOnlySubstanceUnits="false" boundaryCondition="false" constant="false">
        <notes>
          <body xmlns="http://www.w3.org/1999/xhtml">
            <p>CHARGE: 0</p>
          </body>
        </notes>
      </species>
      <species id="M_4pasp__c" name="4-phospho-L-aspartate [cytoplasm]" compartment="c" hasOnlySubstanceUnits="false" boundaryCondition="false" constant="false">
        <notes>
          <body xmlns="http://www.w3.org/1999/xhtml">
            <p>CHARGE: 0</p>
          </body>
        </notes>
      </species>
      <species id="M_1949__c" name="4alpha-methylzymosterol [cytoplasm]" compartment="c" hasOnlySubstanceUnits="false" boundaryCondition="false" constant="false">
        <notes>
          <body xmlns="http://www.w3.org/1999/xhtml">
            <p>CHARGE: 0</p>
          </body>
        </notes>
      </species>
      <species id="M_50591__c" name="4beta-methylzymosterol-4alpha-carboxylic acid [cytoplasm]" compartment="c" hasOnlySubstanceUnits="false" boundaryCondition="false" constant="false">
        <notes>
          <body xmlns="http://www.w3.org/1999/xhtml">
            <p>CHARGE: 0</p>
          </body>
        </notes>
      </species>
      <species id="M_17709__c" name="5&apos;-adenylyl sulfate [cytoplasm]" compartment="c" hasOnlySubstanceUnits="false" boundaryCondition="false" constant="false">
        <notes>
          <body xmlns="http://www.w3.org/1999/xhtml">
            <p>CHARGE: 0</p>
          </body>
        </notes>
      </species>
      <species id="M_17509__c" name="5&apos;-S-methyl-5&apos;-thioadenosine [cytoplasm]" compartment="c" hasOnlySubstanceUnits="false" boundaryCondition="false" constant="false">
        <notes>
          <body xmlns="http://www.w3.org/1999/xhtml">
            <p>CHARGE: 0</p>
          </body>
        </notes>
      </species>
      <species id="M_C00655__c" name="xanthosine-5-phosphate [cytoplasm]" compartment="c" hasOnlySubstanceUnits="false" boundaryCondition="false" constant="false">
        <notes>
          <body xmlns="http://www.w3.org/1999/xhtml">
            <p>CHARGE: 0</p>
          </body>
        </notes>
      </species>
      <species id="M_12071__c" name="5,10-methylenetetrahydrofolate(2-) [cytoplasm]" compartment="c" hasOnlySubstanceUnits="false" boundaryCondition="false" constant="false">
        <notes>
          <body xmlns="http://www.w3.org/1999/xhtml">
            <p>CHARGE: 0</p>
          </body>
        </notes>
      </species>
      <species id="M_12071__m" name="5,10-methylenetetrahydrofolate(2-) [mitochondrion]" compartment="m" hasOnlySubstanceUnits="false" boundaryCondition="false" constant="false">
        <notes>
          <body xmlns="http://www.w3.org/1999/xhtml">
            <p>CHARGE: 0</p>
          </body>
        </notes>
      </species>
      <species id="M_C00101__c" name="THF [cytoplasm]" compartment="c" hasOnlySubstanceUnits="false" boundaryCondition="false" constant="false">
        <notes>
          <body xmlns="http://www.w3.org/1999/xhtml">
            <p>CHARGE: 0</p>
          </body>
        </notes>
      </species>
      <species id="M_C00101__m" name="THF [mitochondrion]" compartment="m" hasOnlySubstanceUnits="false" boundaryCondition="false" constant="false">
        <notes>
          <body xmlns="http://www.w3.org/1999/xhtml">
            <p>CHARGE: 0</p>
          </body>
        </notes>
      </species>
      <species id="M_52965__c" name="5,6-bis(diphospho)-1D-myo-inositol tetrakisphosphate [cytoplasm]" compartment="c" hasOnlySubstanceUnits="false" boundaryCondition="false" constant="false">
        <notes>
          <body xmlns="http://www.w3.org/1999/xhtml">
            <p>CHARGE: 0</p>
          </body>
        </notes>
      </species>
      <species id="M_17957__c" name="5-(2-hydroxyethyl)-4-methylthiazole [cytoplasm]" compartment="c" hasOnlySubstanceUnits="false" boundaryCondition="false" constant="false">
        <notes>
          <body xmlns="http://www.w3.org/1999/xhtml">
            <p>CHARGE: 0</p>
          </body>
        </notes>
      </species>
      <species id="M_50604__c" name="5-(methylsulfanyl)-2,3-dioxopentyl phosphate [cytoplasm]" compartment="c" hasOnlySubstanceUnits="false" boundaryCondition="false" constant="false">
        <notes>
          <body xmlns="http://www.w3.org/1999/xhtml">
            <p>CHARGE: 0</p>
          </body>
        </notes>
      </species>
      <species id="M_C04916__c" name="5-[(5-phospho-1-deoxy-D-ribulos-1-ylamino)methylideneamino]-1-(5-phospho-D-ribosyl)imidazole-4-carboxamide [cytoplasm]" compartment="c" hasOnlySubstanceUnits="false" boundaryCondition="false" constant="false">
        <notes>
          <body xmlns="http://www.w3.org/1999/xhtml">
            <p>CHARGE: 0</p>
          </body>
        </notes>
      </species>
      <species id="M_C03373__c" name="5&apos;-phosphoribosyl-5-aminoimidazole [cytoplasm]" compartment="c" hasOnlySubstanceUnits="false" boundaryCondition="false" constant="false">
        <notes>
          <body xmlns="http://www.w3.org/1999/xhtml">
            <p>CHARGE: 0</p>
          </body>
        </notes>
      </species>
      <species id="M_C04677__c" name="AICAR [cytoplasm]" compartment="c" hasOnlySubstanceUnits="false" boundaryCondition="false" constant="false">
        <notes>
          <body xmlns="http://www.w3.org/1999/xhtml">
            <p>CHARGE: 0</p>
          </body>
        </notes>
      </species>
      <species id="M_C04751__c" name="phosphoribosyl-carboxy-aminoimidazole [cytoplasm]" compartment="c" hasOnlySubstanceUnits="false" boundaryCondition="false" constant="false">
        <notes>
          <body xmlns="http://www.w3.org/1999/xhtml">
            <p>CHARGE: 0</p>
          </body>
        </notes>
      </species>
      <species id="M_C04454__c" name="5-amino-6-(5-phosphoribitylamino)uracil [cytoplasm]" compartment="c" hasOnlySubstanceUnits="false" boundaryCondition="false" constant="false">
        <notes>
          <body xmlns="http://www.w3.org/1999/xhtml">
            <p>CHARGE: 0</p>
          </body>
        </notes>
      </species>
      <species id="M_15934__c" name="5-amino-6-(D-ribitylamino)uracil [cytoplasm]" compartment="c" hasOnlySubstanceUnits="false" boundaryCondition="false" constant="false">
        <notes>
          <body xmlns="http://www.w3.org/1999/xhtml">
            <p>CHARGE: 0</p>
          </body>
        </notes>
      </species>
      <species id="M_12109__c" name="5-aminolevulinate [cytoplasm]" compartment="c" hasOnlySubstanceUnits="false" boundaryCondition="false" constant="false">
        <notes>
          <body xmlns="http://www.w3.org/1999/xhtml">
            <p>CHARGE: 0</p>
          </body>
        </notes>
      </species>
      <species id="M_12109__m" name="5-aminolevulinate [mitochondrion]" compartment="m" hasOnlySubstanceUnits="false" boundaryCondition="false" constant="false">
        <notes>
          <body xmlns="http://www.w3.org/1999/xhtml">
            <p>CHARGE: 0</p>
          </body>
        </notes>
      </species>
      <species id="M_12109__e" name="5-aminolevulinate [extracellular]" compartment="e" hasOnlySubstanceUnits="false" boundaryCondition="false" constant="false">
        <notes>
          <body xmlns="http://www.w3.org/1999/xhtml">
            <p>CHARGE: 0</p>
          </body>
        </notes>
      </species>
      <species id="M_30164__c" name="5-diphospho-1D-myo-inositol pentakisphosphate [cytoplasm]" compartment="c" hasOnlySubstanceUnits="false" boundaryCondition="false" constant="false">
        <notes>
          <body xmlns="http://www.w3.org/1999/xhtml">
            <p>CHARGE: 0</p>
          </body>
        </notes>
      </species>
      <species id="M_C04734__c" name="phosphoribosyl-formamido-carboxamide [cytoplasm]" compartment="c" hasOnlySubstanceUnits="false" boundaryCondition="false" constant="false">
        <notes>
          <body xmlns="http://www.w3.org/1999/xhtml">
            <p>CHARGE: 0</p>
          </body>
        </notes>
      </species>
      <species id="M_15640__c" name="5-formyltetrahydrofolic acid [cytoplasm]" compartment="c" hasOnlySubstanceUnits="false" boundaryCondition="false" constant="false">
        <notes>
          <body xmlns="http://www.w3.org/1999/xhtml">
            <p>CHARGE: 0</p>
          </body>
        </notes>
      </species>
      <species id="M_15640__m" name="5-formyltetrahydrofolic acid [mitochondrion]" compartment="m" hasOnlySubstanceUnits="false" boundaryCondition="false" constant="false">
        <notes>
          <body xmlns="http://www.w3.org/1999/xhtml">
            <p>CHARGE: 0</p>
          </body>
        </notes>
      </species>
      <species id="M_15640__e" name="5-formyltetrahydrofolic acid [extracellular]" compartment="e" hasOnlySubstanceUnits="false" boundaryCondition="false" constant="false">
        <notes>
          <body xmlns="http://www.w3.org/1999/xhtml">
            <p>CHARGE: 0</p>
          </body>
        </notes>
      </species>
      <species id="M_18608__c" name="5-methyltetrahydrofolate(2-) [cytoplasm]" compartment="c" hasOnlySubstanceUnits="false" boundaryCondition="false" constant="false">
        <notes>
          <body xmlns="http://www.w3.org/1999/xhtml">
            <p>CHARGE: 0</p>
          </body>
        </notes>
      </species>
      <species id="M_17614__c" name="5-methyltetrahydropteroyltri-L-glutamic acid [cytoplasm]" compartment="c" hasOnlySubstanceUnits="false" boundaryCondition="false" constant="false">
        <notes>
          <body xmlns="http://www.w3.org/1999/xhtml">
            <p>CHARGE: 0</p>
          </body>
        </notes>
      </species>
      <species id="M_16257__c" name="5-O-(1-carboxyvinyl)-3-phosphoshikimic acid [cytoplasm]" compartment="c" hasOnlySubstanceUnits="false" boundaryCondition="false" constant="false">
        <notes>
          <body xmlns="http://www.w3.org/1999/xhtml">
            <p>CHARGE: 0</p>
          </body>
        </notes>
      </species>
      <species id="M_C00119__c" name="PRPP [cytoplasm]" compartment="c" hasOnlySubstanceUnits="false" boundaryCondition="false" constant="false">
        <notes>
          <body xmlns="http://www.w3.org/1999/xhtml">
            <p>CHARGE: 0</p>
          </body>
        </notes>
      </species>
      <species id="M_C00119__m" name="PRPP [mitochondrion]" compartment="m" hasOnlySubstanceUnits="false" boundaryCondition="false" constant="false">
        <notes>
          <body xmlns="http://www.w3.org/1999/xhtml">
            <p>CHARGE: 0</p>
          </body>
        </notes>
      </species>
      <species id="M_C03090__c" name="5-phosphoribosylamine [cytoplasm]" compartment="c" hasOnlySubstanceUnits="false" boundaryCondition="false" constant="false">
        <notes>
          <body xmlns="http://www.w3.org/1999/xhtml">
            <p>CHARGE: 0</p>
          </body>
        </notes>
      </species>
      <species id="M_20629__c" name="5-phosphoribosyl-ATP [cytoplasm]" compartment="c" hasOnlySubstanceUnits="false" boundaryCondition="false" constant="false">
        <notes>
          <body xmlns="http://www.w3.org/1999/xhtml">
            <p>CHARGE: 0</p>
          </body>
        </notes>
      </species>
      <species id="M_dmlz__c" name="6,7-dimethyl-8-(1-D-ribityl)lumazine [cytoplasm]" compartment="c" hasOnlySubstanceUnits="false" boundaryCondition="false" constant="false">
        <notes>
          <body xmlns="http://www.w3.org/1999/xhtml">
            <p>CHARGE: 0</p>
          </body>
        </notes>
      </species>
      <species id="M_gpail_cho__r" name="6-(alpha-D-glucosaminyl)-1-phosphatidyl-1D-myo-inositol [endoplasmic reticulum]" compartment="r" hasOnlySubstanceUnits="false" boundaryCondition="false" constant="false">
        <notes>
          <body xmlns="http://www.w3.org/1999/xhtml">
            <p>CHARGE: 0</p>
          </body>
        </notes>
      </species>
      <species id="M_53055__r" name="6-(alpha-D-glucosaminyl)-O-acyl-1-phosphatidyl-1D-myo-inositol [endoplasmic reticulum]" compartment="r" hasOnlySubstanceUnits="false" boundaryCondition="false" constant="false">
        <notes>
          <body xmlns="http://www.w3.org/1999/xhtml">
            <p>CHARGE: 0</p>
          </body>
        </notes>
      </species>
      <species id="M_12194__r" name="6-(N-acetyl-alpha-D-glucosaminyl)-1-phosphatidyl-1D-myo-inositol [endoplasmic reticulum]" compartment="r" hasOnlySubstanceUnits="false" boundaryCondition="false" constant="false">
        <notes>
          <body xmlns="http://www.w3.org/1999/xhtml">
            <p>CHARGE: 0</p>
          </body>
        </notes>
      </species>
      <species id="M_53060__r" name="6-[6-(2-aminoethylphosphoryl)-alpha-mannosyl-(1-&gt;6)-2-(2-aminoethylphosphoryl)-alpha-mannosyl-(1-&gt;6)-alpha-2-(2-aminoethylphosphoryl)mannosyl-(1-&gt;4)-alpha-glucosaminyl]-O-acyl-1-phosphatidyl-1D-myo-inositol [endoplasmic reticulum]" compartment="r" hasOnlySubstanceUnits="false" boundaryCondition="false" constant="false">
        <notes>
          <body xmlns="http://www.w3.org/1999/xhtml">
            <p>CHARGE: 0</p>
          </body>
        </notes>
      </species>
      <species id="M_53065__c" name="6-diphospho-1D-myo-inositol pentakisphosphate [cytoplasm]" compartment="c" hasOnlySubstanceUnits="false" boundaryCondition="false" constant="false">
        <notes>
          <body xmlns="http://www.w3.org/1999/xhtml">
            <p>CHARGE: 0</p>
          </body>
        </notes>
      </species>
      <species id="M_53056__r" name="6-O-[alpha-D-mannosyl-(1-&gt;4)-alpha-D-glucosaminyl]-O-acyl-1-phosphatidyl-1D-myo-inositol [endoplasmic reticulum]" compartment="r" hasOnlySubstanceUnits="false" boundaryCondition="false" constant="false">
        <notes>
          <body xmlns="http://www.w3.org/1999/xhtml">
            <p>CHARGE: 0</p>
          </body>
        </notes>
      </species>
      <species id="M_16938__c" name="6-O-phosphono-D-glucono-1,5-lactone [cytoplasm]" compartment="c" hasOnlySubstanceUnits="false" boundaryCondition="false" constant="false">
        <notes>
          <body xmlns="http://www.w3.org/1999/xhtml">
            <p>CHARGE: 0</p>
          </body>
        </notes>
      </species>
      <species id="M_16938__r" name="6-O-phosphono-D-glucono-1,5-lactone [endoplasmic reticulum]" compartment="r" hasOnlySubstanceUnits="false" boundaryCondition="false" constant="false">
        <notes>
          <body xmlns="http://www.w3.org/1999/xhtml">
            <p>CHARGE: 0</p>
          </body>
        </notes>
      </species>
      <species id="M_53059__r" name="6-O-{alpha-D-mannosyl-(1-&gt;2)-alpha-D-mannosyl-(1-&gt;6)-2-O-[(2-aminoethyl)phosphoryl]-alpha-D-mannosyl-(1-&gt;4)-alpha-D-glucosaminyl}-O-acyl-1-phosphatidyl-1D-myo-inositol [endoplasmic reticulum]" compartment="r" hasOnlySubstanceUnits="false" boundaryCondition="false" constant="false">
        <notes>
          <body xmlns="http://www.w3.org/1999/xhtml">
            <p>CHARGE: 0</p>
          </body>
        </notes>
      </species>
      <species id="M_6pgc__c" name="6-phospho-D-gluconate [cytoplasm]" compartment="c" hasOnlySubstanceUnits="false" boundaryCondition="false" constant="false">
        <notes>
          <body xmlns="http://www.w3.org/1999/xhtml">
            <p>CHARGE: 0</p>
          </body>
        </notes>
      </species>
      <species id="M_dann__c" name="7,8-diaminononanoate [cytoplasm]" compartment="c" hasOnlySubstanceUnits="false" boundaryCondition="false" constant="false">
        <notes>
          <body xmlns="http://www.w3.org/1999/xhtml">
            <p>CHARGE: 0</p>
          </body>
        </notes>
      </species>
      <species id="M_dann__e" name="7,8-diaminononanoate [extracellular]" compartment="e" hasOnlySubstanceUnits="false" boundaryCondition="false" constant="false">
        <notes>
          <body xmlns="http://www.w3.org/1999/xhtml">
            <p>CHARGE: 0</p>
          </body>
        </notes>
      </species>
      <species id="M_dhnpt__c" name="7,8-dihydroneopterin [cytoplasm]" compartment="c" hasOnlySubstanceUnits="false" boundaryCondition="false" constant="false">
        <notes>
          <body xmlns="http://www.w3.org/1999/xhtml">
            <p>CHARGE: 0</p>
          </body>
        </notes>
      </species>
      <species id="M_dhnpt__m" name="7,8-dihydroneopterin [mitochondrion]" compartment="m" hasOnlySubstanceUnits="false" boundaryCondition="false" constant="false">
        <notes>
          <body xmlns="http://www.w3.org/1999/xhtml">
            <p>CHARGE: 0</p>
          </body>
        </notes>
      </species>
      <species id="M_48954__c" name="7,8-dihydroneopterin 3&apos;-phosphate [cytoplasm]" compartment="c" hasOnlySubstanceUnits="false" boundaryCondition="false" constant="false">
        <notes>
          <body xmlns="http://www.w3.org/1999/xhtml">
            <p>CHARGE: 0</p>
          </body>
        </notes>
      </species>
      <species id="M_18372__c" name="7,8-dihydroneopterin 3&apos;-triphosphate [cytoplasm]" compartment="c" hasOnlySubstanceUnits="false" boundaryCondition="false" constant="false">
        <notes>
          <body xmlns="http://www.w3.org/1999/xhtml">
            <p>CHARGE: 0</p>
          </body>
        </notes>
      </species>
      <species id="M_17839__c" name="7,8-dihydropteroate [cytoplasm]" compartment="c" hasOnlySubstanceUnits="false" boundaryCondition="false" constant="false">
        <notes>
          <body xmlns="http://www.w3.org/1999/xhtml">
            <p>CHARGE: 0</p>
          </body>
        </notes>
      </species>
      <species id="M_17839__m" name="7,8-dihydropteroate [mitochondrion]" compartment="m" hasOnlySubstanceUnits="false" boundaryCondition="false" constant="false">
        <notes>
          <body xmlns="http://www.w3.org/1999/xhtml">
            <p>CHARGE: 0</p>
          </body>
        </notes>
      </species>
      <species id="M_18150__c" name="7-phospho-2-dehydro-3-deoxy-D-arabino-heptonic acid [cytoplasm]" compartment="c" hasOnlySubstanceUnits="false" boundaryCondition="false" constant="false">
        <notes>
          <body xmlns="http://www.w3.org/1999/xhtml">
            <p>CHARGE: 0</p>
          </body>
        </notes>
      </species>
      <species id="M_18150__m" name="7-phospho-2-dehydro-3-deoxy-D-arabino-heptonic acid [mitochondrion]" compartment="m" hasOnlySubstanceUnits="false" boundaryCondition="false" constant="false">
        <notes>
          <body xmlns="http://www.w3.org/1999/xhtml">
            <p>CHARGE: 0</p>
          </body>
        </notes>
      </species>
      <species id="M_8aonn__c" name="8-amino-7-oxononanoate [cytoplasm]" compartment="c" hasOnlySubstanceUnits="false" boundaryCondition="false" constant="false">
        <notes>
          <body xmlns="http://www.w3.org/1999/xhtml">
            <p>CHARGE: 0</p>
          </body>
        </notes>
      </species>
      <species id="M_8aonn__e" name="8-amino-7-oxononanoate [extracellular]" compartment="e" hasOnlySubstanceUnits="false" boundaryCondition="false" constant="false">
        <notes>
          <body xmlns="http://www.w3.org/1999/xhtml">
            <p>CHARGE: 0</p>
          </body>
        </notes>
      </species>
      <species id="M_17712__c" name="9H-xanthine [cytoplasm]" compartment="c" hasOnlySubstanceUnits="false" boundaryCondition="false" constant="false">
        <notes>
          <body xmlns="http://www.w3.org/1999/xhtml">
            <p>CHARGE: 0</p>
          </body>
        </notes>
      </species>
      <species id="M_17712__e" name="9H-xanthine [extracellular]" compartment="e" hasOnlySubstanceUnits="false" boundaryCondition="false" constant="false">
        <notes>
          <body xmlns="http://www.w3.org/1999/xhtml">
            <p>CHARGE: 0</p>
          </body>
        </notes>
      </species>
      <species id="M_acald__c" name="acetaldehyde [cytoplasm]" compartment="c" hasOnlySubstanceUnits="false" boundaryCondition="false" constant="false">
        <notes>
          <body xmlns="http://www.w3.org/1999/xhtml">
            <p>CHARGE: 0</p>
          </body>
        </notes>
      </species>
      <species id="M_acald__m" name="acetaldehyde [mitochondrion]" compartment="m" hasOnlySubstanceUnits="false" boundaryCondition="false" constant="false">
        <notes>
          <body xmlns="http://www.w3.org/1999/xhtml">
            <p>CHARGE: 0</p>
          </body>
        </notes>
      </species>
      <species id="M_acald__e" name="acetaldehyde [extracellular]" compartment="e" hasOnlySubstanceUnits="false" boundaryCondition="false" constant="false">
        <notes>
          <body xmlns="http://www.w3.org/1999/xhtml">
            <p>CHARGE: 0</p>
          </body>
        </notes>
      </species>
      <species id="M_ac__c" name="acetate [cytoplasm]" compartment="c" hasOnlySubstanceUnits="false" boundaryCondition="false" constant="false">
        <notes>
          <body xmlns="http://www.w3.org/1999/xhtml">
            <p>CHARGE: 0</p>
          </body>
        </notes>
      </species>
      <species id="M_ac__r" name="acetate [endoplasmic reticulum]" compartment="r" hasOnlySubstanceUnits="false" boundaryCondition="false" constant="false">
        <notes>
          <body xmlns="http://www.w3.org/1999/xhtml">
            <p>CHARGE: 0</p>
          </body>
        </notes>
      </species>
      <species id="M_ac__m" name="acetate [mitochondrion]" compartment="m" hasOnlySubstanceUnits="false" boundaryCondition="false" constant="false">
        <notes>
          <body xmlns="http://www.w3.org/1999/xhtml">
            <p>CHARGE: 0</p>
          </body>
        </notes>
      </species>
      <species id="M_ac__n" name="acetate [nucleus]" compartment="n" hasOnlySubstanceUnits="false" boundaryCondition="false" constant="false">
        <notes>
          <body xmlns="http://www.w3.org/1999/xhtml">
            <p>CHARGE: 0</p>
          </body>
        </notes>
      </species>
      <species id="M_ac__e" name="acetate [extracellular]" compartment="e" hasOnlySubstanceUnits="false" boundaryCondition="false" constant="false">
        <notes>
          <body xmlns="http://www.w3.org/1999/xhtml">
            <p>CHARGE: 0</p>
          </body>
        </notes>
      </species>
      <species id="M_aacoa__c" name="acetoacetyl-CoA [cytoplasm]" compartment="c" hasOnlySubstanceUnits="false" boundaryCondition="false" constant="false">
        <notes>
          <body xmlns="http://www.w3.org/1999/xhtml">
            <p>CHARGE: 0</p>
          </body>
        </notes>
      </species>
      <species id="M_aacoa__m" name="acetoacetyl-CoA [mitochondrion]" compartment="m" hasOnlySubstanceUnits="false" boundaryCondition="false" constant="false">
        <notes>
          <body xmlns="http://www.w3.org/1999/xhtml">
            <p>CHARGE: 0</p>
          </body>
        </notes>
      </species>
      <species id="M_C03939__c" name="acetyl-[acyl-carrier protein] [cytoplasm]" compartment="c" hasOnlySubstanceUnits="false" boundaryCondition="false" constant="false">
        <notes>
          <body xmlns="http://www.w3.org/1999/xhtml">
            <p>CHARGE: 0</p>
          </body>
        </notes>
      </species>
      <species id="M_accoa__c" name="acetyl-CoA [cytoplasm]" compartment="c" hasOnlySubstanceUnits="false" boundaryCondition="false" constant="false">
        <notes>
          <body xmlns="http://www.w3.org/1999/xhtml">
            <p>CHARGE: 0</p>
          </body>
        </notes>
      </species>
      <species id="M_accoa__m" name="acetyl-CoA [mitochondrion]" compartment="m" hasOnlySubstanceUnits="false" boundaryCondition="false" constant="false">
        <notes>
          <body xmlns="http://www.w3.org/1999/xhtml">
            <p>CHARGE: 0</p>
          </body>
        </notes>
      </species>
      <species id="M_accoa__n" name="acetyl-CoA [nucleus]" compartment="n" hasOnlySubstanceUnits="false" boundaryCondition="false" constant="false">
        <notes>
          <body xmlns="http://www.w3.org/1999/xhtml">
            <p>CHARGE: 0</p>
          </body>
        </notes>
      </species>
      <species id="M_accoa__x" name="acetyl-CoA [peroxisome]" compartment="x" hasOnlySubstanceUnits="false" boundaryCondition="false" constant="false">
        <notes>
          <body xmlns="http://www.w3.org/1999/xhtml">
            <p>CHARGE: 0</p>
          </body>
        </notes>
      </species>
      <species id="M_acoa__r" name="acyl-CoA [endoplasmic reticulum]" compartment="r" hasOnlySubstanceUnits="false" boundaryCondition="false" constant="false">
        <notes>
          <body xmlns="http://www.w3.org/1999/xhtml">
            <p>CHARGE: 0</p>
          </body>
        </notes>
      </species>
      <species id="M_acoa__l" name="acyl-CoA [lipid particle]" compartment="l" hasOnlySubstanceUnits="false" boundaryCondition="false" constant="false">
        <notes>
          <body xmlns="http://www.w3.org/1999/xhtml">
            <p>CHARGE: 0</p>
          </body>
        </notes>
      </species>
      <species id="M_C03372__r" name="acylglycerone phosphates [endoplasmic reticulum]" compartment="r" hasOnlySubstanceUnits="false" boundaryCondition="false" constant="false">
        <notes>
          <body xmlns="http://www.w3.org/1999/xhtml">
            <p>CHARGE: 0</p>
          </body>
        </notes>
      </species>
      <species id="M_C03372__l" name="acylglycerone phosphates [lipid particle]" compartment="l" hasOnlySubstanceUnits="false" boundaryCondition="false" constant="false">
        <notes>
          <body xmlns="http://www.w3.org/1999/xhtml">
            <p>CHARGE: 0</p>
          </body>
        </notes>
      </species>
      <species id="M_ade__c" name="adenine [cytoplasm]" compartment="c" hasOnlySubstanceUnits="false" boundaryCondition="false" constant="false">
        <notes>
          <body xmlns="http://www.w3.org/1999/xhtml">
            <p>CHARGE: 0</p>
          </body>
        </notes>
      </species>
      <species id="M_ade__m" name="adenine [mitochondrion]" compartment="m" hasOnlySubstanceUnits="false" boundaryCondition="false" constant="false">
        <notes>
          <body xmlns="http://www.w3.org/1999/xhtml">
            <p>CHARGE: 0</p>
          </body>
        </notes>
      </species>
      <species id="M_ade__e" name="adenine [extracellular]" compartment="e" hasOnlySubstanceUnits="false" boundaryCondition="false" constant="false">
        <notes>
          <body xmlns="http://www.w3.org/1999/xhtml">
            <p>CHARGE: 0</p>
          </body>
        </notes>
      </species>
      <species id="M_adn__c" name="adenosine [cytoplasm]" compartment="c" hasOnlySubstanceUnits="false" boundaryCondition="false" constant="false">
        <notes>
          <body xmlns="http://www.w3.org/1999/xhtml">
            <p>CHARGE: 0</p>
          </body>
        </notes>
      </species>
      <species id="M_adn__m" name="adenosine [mitochondrion]" compartment="m" hasOnlySubstanceUnits="false" boundaryCondition="false" constant="false">
        <notes>
          <body xmlns="http://www.w3.org/1999/xhtml">
            <p>CHARGE: 0</p>
          </body>
        </notes>
      </species>
      <species id="M_adn__e" name="adenosine [extracellular]" compartment="e" hasOnlySubstanceUnits="false" boundaryCondition="false" constant="false">
        <notes>
          <body xmlns="http://www.w3.org/1999/xhtml">
            <p>CHARGE: 0</p>
          </body>
        </notes>
      </species>
      <species id="M_28223__c" name="adenosine 2&apos;-phosphate [cytoplasm]" compartment="c" hasOnlySubstanceUnits="false" boundaryCondition="false" constant="false">
        <notes>
          <body xmlns="http://www.w3.org/1999/xhtml">
            <p>CHARGE: 0</p>
          </body>
        </notes>
      </species>
      <species id="M_17985__c" name="adenosine 3&apos;,5&apos;-bismonophosphate [cytoplasm]" compartment="c" hasOnlySubstanceUnits="false" boundaryCondition="false" constant="false">
        <notes>
          <body xmlns="http://www.w3.org/1999/xhtml">
            <p>CHARGE: 0</p>
          </body>
        </notes>
      </species>
      <species id="M_17985__m" name="adenosine 3&apos;,5&apos;-bismonophosphate [mitochondrion]" compartment="m" hasOnlySubstanceUnits="false" boundaryCondition="false" constant="false">
        <notes>
          <body xmlns="http://www.w3.org/1999/xhtml">
            <p>CHARGE: 0</p>
          </body>
        </notes>
      </species>
      <species id="M_17985__e" name="adenosine 3&apos;,5&apos;-bismonophosphate [extracellular]" compartment="e" hasOnlySubstanceUnits="false" boundaryCondition="false" constant="false">
        <notes>
          <body xmlns="http://www.w3.org/1999/xhtml">
            <p>CHARGE: 0</p>
          </body>
        </notes>
      </species>
      <species id="M_adp__c" name="ADP [cytoplasm]" compartment="c" hasOnlySubstanceUnits="false" boundaryCondition="false" constant="false">
        <notes>
          <body xmlns="http://www.w3.org/1999/xhtml">
            <p>CHARGE: 0</p>
          </body>
        </notes>
      </species>
      <species id="M_adp__r" name="ADP [endoplasmic reticulum]" compartment="r" hasOnlySubstanceUnits="false" boundaryCondition="false" constant="false">
        <notes>
          <body xmlns="http://www.w3.org/1999/xhtml">
            <p>CHARGE: 0</p>
          </body>
        </notes>
      </species>
      <species id="M_adp__g" name="ADP [Golgi]" compartment="g" hasOnlySubstanceUnits="false" boundaryCondition="false" constant="false">
        <notes>
          <body xmlns="http://www.w3.org/1999/xhtml">
            <p>CHARGE: 0</p>
          </body>
        </notes>
      </species>
      <species id="M_adp__m" name="ADP [mitochondrion]" compartment="m" hasOnlySubstanceUnits="false" boundaryCondition="false" constant="false">
        <notes>
          <body xmlns="http://www.w3.org/1999/xhtml">
            <p>CHARGE: 0</p>
          </body>
        </notes>
      </species>
      <species id="M_adp__n" name="ADP [nucleus]" compartment="n" hasOnlySubstanceUnits="false" boundaryCondition="false" constant="false">
        <notes>
          <body xmlns="http://www.w3.org/1999/xhtml">
            <p>CHARGE: 0</p>
          </body>
        </notes>
      </species>
      <species id="M_adp__x" name="ADP [peroxisome]" compartment="x" hasOnlySubstanceUnits="false" boundaryCondition="false" constant="false">
        <notes>
          <body xmlns="http://www.w3.org/1999/xhtml">
            <p>CHARGE: 0</p>
          </body>
        </notes>
      </species>
      <species id="M_adp__v" name="ADP [vacuole]" compartment="v" hasOnlySubstanceUnits="false" boundaryCondition="false" constant="false">
        <notes>
          <body xmlns="http://www.w3.org/1999/xhtml">
            <p>CHARGE: 0</p>
          </body>
        </notes>
      </species>
      <species id="M_C00301__c" name="ADP-ribose [cytoplasm]" compartment="c" hasOnlySubstanceUnits="false" boundaryCondition="false" constant="false">
        <notes>
          <body xmlns="http://www.w3.org/1999/xhtml">
            <p>CHARGE: 0</p>
          </body>
        </notes>
      </species>
      <species id="M_C00301__n" name="ADP-ribose [nucleus]" compartment="n" hasOnlySubstanceUnits="false" boundaryCondition="false" constant="false">
        <notes>
          <body xmlns="http://www.w3.org/1999/xhtml">
            <p>CHARGE: 0</p>
          </body>
        </notes>
      </species>
      <species id="M_17732__c" name="Ala-tRNA(Ala) [cytoplasm]" compartment="c" hasOnlySubstanceUnits="false" boundaryCondition="false" constant="false">
        <notes>
          <body xmlns="http://www.w3.org/1999/xhtml">
            <p>CHARGE: 0</p>
          </body>
        </notes>
      </species>
      <species id="M_g6p__c" name="D-glucose 6-phosphate [cytoplasm]" compartment="c" hasOnlySubstanceUnits="false" boundaryCondition="false" constant="false">
        <notes>
          <body xmlns="http://www.w3.org/1999/xhtml">
            <p>CHARGE: 0</p>
          </body>
        </notes>
      </species>
      <species id="M_g6p__r" name="D-glucose 6-phosphate [endoplasmic reticulum]" compartment="r" hasOnlySubstanceUnits="false" boundaryCondition="false" constant="false">
        <notes>
          <body xmlns="http://www.w3.org/1999/xhtml">
            <p>CHARGE: 0</p>
          </body>
        </notes>
      </species>
      <species id="M_alltt__c" name="allantoate [cytoplasm]" compartment="c" hasOnlySubstanceUnits="false" boundaryCondition="false" constant="false">
        <notes>
          <body xmlns="http://www.w3.org/1999/xhtml">
            <p>CHARGE: 0</p>
          </body>
        </notes>
      </species>
      <species id="M_alltt__e" name="allantoate [extracellular]" compartment="e" hasOnlySubstanceUnits="false" boundaryCondition="false" constant="false">
        <notes>
          <body xmlns="http://www.w3.org/1999/xhtml">
            <p>CHARGE: 0</p>
          </body>
        </notes>
      </species>
      <species id="M_alltn__c" name="allantoin [cytoplasm]" compartment="c" hasOnlySubstanceUnits="false" boundaryCondition="false" constant="false">
        <notes>
          <body xmlns="http://www.w3.org/1999/xhtml">
            <p>CHARGE: 0</p>
          </body>
        </notes>
      </species>
      <species id="M_alltn__e" name="allantoin [extracellular]" compartment="e" hasOnlySubstanceUnits="false" boundaryCondition="false" constant="false">
        <notes>
          <body xmlns="http://www.w3.org/1999/xhtml">
            <p>CHARGE: 0</p>
          </body>
        </notes>
      </species>
      <species id="M_tre__c" name="alpha,alpha-trehalose [cytoplasm]" compartment="c" hasOnlySubstanceUnits="false" boundaryCondition="false" constant="false">
        <notes>
          <body xmlns="http://www.w3.org/1999/xhtml">
            <p>CHARGE: 0</p>
          </body>
        </notes>
      </species>
      <species id="M_tre__v" name="alpha,alpha-trehalose [vacuole]" compartment="v" hasOnlySubstanceUnits="false" boundaryCondition="false" constant="false">
        <notes>
          <body xmlns="http://www.w3.org/1999/xhtml">
            <p>CHARGE: 0</p>
          </body>
        </notes>
      </species>
      <species id="M_tre__e" name="alpha,alpha-trehalose [extracellular]" compartment="e" hasOnlySubstanceUnits="false" boundaryCondition="false" constant="false">
        <notes>
          <body xmlns="http://www.w3.org/1999/xhtml">
            <p>CHARGE: 0</p>
          </body>
        </notes>
      </species>
      <species id="M_gal1p__c" name="alpha-D-galactose 1-phosphate [cytoplasm]" compartment="c" hasOnlySubstanceUnits="false" boundaryCondition="false" constant="false">
        <notes>
          <body xmlns="http://www.w3.org/1999/xhtml">
            <p>CHARGE: 0</p>
          </body>
        </notes>
      </species>
      <species id="M_15873__c" name="alpha-D-glucosamine 6-phosphate [cytoplasm]" compartment="c" hasOnlySubstanceUnits="false" boundaryCondition="false" constant="false">
        <notes>
          <body xmlns="http://www.w3.org/1999/xhtml">
            <p>CHARGE: 0</p>
          </body>
        </notes>
      </species>
      <species id="M_15873__e" name="alpha-D-glucosamine 6-phosphate [extracellular]" compartment="e" hasOnlySubstanceUnits="false" boundaryCondition="false" constant="false">
        <notes>
          <body xmlns="http://www.w3.org/1999/xhtml">
            <p>CHARGE: 0</p>
          </body>
        </notes>
      </species>
      <species id="M_28067__g" name="alpha-D-mannosyl-beta-D-mannosyldiacetylchitobiosyldiphosphodolichol [Golgi]" compartment="g" hasOnlySubstanceUnits="false" boundaryCondition="false" constant="false">
        <notes>
          <body xmlns="http://www.w3.org/1999/xhtml">
            <p>CHARGE: 0</p>
          </body>
        </notes>
      </species>
      <species id="M_r1p__c" name="alpha-D-ribose 1-phosphate [cytoplasm]" compartment="c" hasOnlySubstanceUnits="false" boundaryCondition="false" constant="false">
        <notes>
          <body xmlns="http://www.w3.org/1999/xhtml">
            <p>CHARGE: 0</p>
          </body>
        </notes>
      </species>
      <species id="M_r1p__m" name="alpha-D-ribose 1-phosphate [mitochondrion]" compartment="m" hasOnlySubstanceUnits="false" boundaryCondition="false" constant="false">
        <notes>
          <body xmlns="http://www.w3.org/1999/xhtml">
            <p>CHARGE: 0</p>
          </body>
        </notes>
      </species>
      <species id="M_C00117__c" name="ribose-5-phosphate [cytoplasm]" compartment="c" hasOnlySubstanceUnits="false" boundaryCondition="false" constant="false">
        <notes>
          <body xmlns="http://www.w3.org/1999/xhtml">
            <p>CHARGE: 0</p>
          </body>
        </notes>
      </species>
      <species id="M_aacald__c" name="aminoacetaldehyde [cytoplasm]" compartment="c" hasOnlySubstanceUnits="false" boundaryCondition="false" constant="false">
        <notes>
          <body xmlns="http://www.w3.org/1999/xhtml">
            <p>CHARGE: 0</p>
          </body>
        </notes>
      </species>
      <species id="M_aact__c" name="aminoacetone [cytoplasm]" compartment="c" hasOnlySubstanceUnits="false" boundaryCondition="false" constant="false">
        <notes>
          <body xmlns="http://www.w3.org/1999/xhtml">
            <p>CHARGE: 0</p>
          </body>
        </notes>
      </species>
      <species id="M_nh4__c" name="ammonium [cytoplasm]" compartment="c" hasOnlySubstanceUnits="false" boundaryCondition="false" constant="false">
        <notes>
          <body xmlns="http://www.w3.org/1999/xhtml">
            <p>CHARGE: 0</p>
          </body>
        </notes>
      </species>
      <species id="M_nh4__m" name="ammonium [mitochondrion]" compartment="m" hasOnlySubstanceUnits="false" boundaryCondition="false" constant="false">
        <notes>
          <body xmlns="http://www.w3.org/1999/xhtml">
            <p>CHARGE: 0</p>
          </body>
        </notes>
      </species>
      <species id="M_nh4__n" name="ammonium [nucleus]" compartment="n" hasOnlySubstanceUnits="false" boundaryCondition="false" constant="false">
        <notes>
          <body xmlns="http://www.w3.org/1999/xhtml">
            <p>CHARGE: 0</p>
          </body>
        </notes>
      </species>
      <species id="M_nh4__e" name="ammonium [extracellular]" compartment="e" hasOnlySubstanceUnits="false" boundaryCondition="false" constant="false">
        <notes>
          <body xmlns="http://www.w3.org/1999/xhtml">
            <p>CHARGE: 0</p>
          </body>
        </notes>
      </species>
      <species id="M_amp__c" name="AMP [cytoplasm]" compartment="c" hasOnlySubstanceUnits="false" boundaryCondition="false" constant="false">
        <notes>
          <body xmlns="http://www.w3.org/1999/xhtml">
            <p>CHARGE: 0</p>
          </body>
        </notes>
      </species>
      <species id="M_amp__m" name="AMP [mitochondrion]" compartment="m" hasOnlySubstanceUnits="false" boundaryCondition="false" constant="false">
        <notes>
          <body xmlns="http://www.w3.org/1999/xhtml">
            <p>CHARGE: 0</p>
          </body>
        </notes>
      </species>
      <species id="M_amp__n" name="AMP [nucleus]" compartment="n" hasOnlySubstanceUnits="false" boundaryCondition="false" constant="false">
        <notes>
          <body xmlns="http://www.w3.org/1999/xhtml">
            <p>CHARGE: 0</p>
          </body>
        </notes>
      </species>
      <species id="M_amp__x" name="AMP [peroxisome]" compartment="x" hasOnlySubstanceUnits="false" boundaryCondition="false" constant="false">
        <notes>
          <body xmlns="http://www.w3.org/1999/xhtml">
            <p>CHARGE: 0</p>
          </body>
        </notes>
      </species>
      <species id="M_amylose300__c" name="amylose [cytoplasm]" compartment="c" hasOnlySubstanceUnits="false" boundaryCondition="false" constant="false">
        <notes>
          <body xmlns="http://www.w3.org/1999/xhtml">
            <p>CHARGE: 0</p>
          </body>
        </notes>
      </species>
      <species id="M_anth__c" name="anthranilate [cytoplasm]" compartment="c" hasOnlySubstanceUnits="false" boundaryCondition="false" constant="false">
        <notes>
          <body xmlns="http://www.w3.org/1999/xhtml">
            <p>CHARGE: 0</p>
          </body>
        </notes>
      </species>
      <species id="M_18366__c" name="Arg-tRNA(Arg) [cytoplasm]" compartment="c" hasOnlySubstanceUnits="false" boundaryCondition="false" constant="false">
        <notes>
          <body xmlns="http://www.w3.org/1999/xhtml">
            <p>CHARGE: 0</p>
          </body>
        </notes>
      </species>
      <species id="M_29265__c" name="Asn-tRNA(Asn) [cytoplasm]" compartment="c" hasOnlySubstanceUnits="false" boundaryCondition="false" constant="false">
        <notes>
          <body xmlns="http://www.w3.org/1999/xhtml">
            <p>CHARGE: 0</p>
          </body>
        </notes>
      </species>
      <species id="M_29265__m" name="Asn-tRNA(Asn) [mitochondrion]" compartment="m" hasOnlySubstanceUnits="false" boundaryCondition="false" constant="false">
        <notes>
          <body xmlns="http://www.w3.org/1999/xhtml">
            <p>CHARGE: 0</p>
          </body>
        </notes>
      </species>
      <species id="M_29158__c" name="Asp-tRNA(Asp) [cytoplasm]" compartment="c" hasOnlySubstanceUnits="false" boundaryCondition="false" constant="false">
        <notes>
          <body xmlns="http://www.w3.org/1999/xhtml">
            <p>CHARGE: 0</p>
          </body>
        </notes>
      </species>
      <species id="M_29158__m" name="Asp-tRNA(Asp) [mitochondrion]" compartment="m" hasOnlySubstanceUnits="false" boundaryCondition="false" constant="false">
        <notes>
          <body xmlns="http://www.w3.org/1999/xhtml">
            <p>CHARGE: 0</p>
          </body>
        </notes>
      </species>
      <species id="M_atp__c" name="ATP [cytoplasm]" compartment="c" hasOnlySubstanceUnits="false" boundaryCondition="false" constant="false">
        <notes>
          <body xmlns="http://www.w3.org/1999/xhtml">
            <p>CHARGE: 0</p>
          </body>
        </notes>
      </species>
      <species id="M_atp__r" name="ATP [endoplasmic reticulum]" compartment="r" hasOnlySubstanceUnits="false" boundaryCondition="false" constant="false">
        <notes>
          <body xmlns="http://www.w3.org/1999/xhtml">
            <p>CHARGE: 0</p>
          </body>
        </notes>
      </species>
      <species id="M_atp__g" name="ATP [Golgi]" compartment="g" hasOnlySubstanceUnits="false" boundaryCondition="false" constant="false">
        <notes>
          <body xmlns="http://www.w3.org/1999/xhtml">
            <p>CHARGE: 0</p>
          </body>
        </notes>
      </species>
      <species id="M_atp__m" name="ATP [mitochondrion]" compartment="m" hasOnlySubstanceUnits="false" boundaryCondition="false" constant="false">
        <notes>
          <body xmlns="http://www.w3.org/1999/xhtml">
            <p>CHARGE: 0</p>
          </body>
        </notes>
      </species>
      <species id="M_atp__n" name="ATP [nucleus]" compartment="n" hasOnlySubstanceUnits="false" boundaryCondition="false" constant="false">
        <notes>
          <body xmlns="http://www.w3.org/1999/xhtml">
            <p>CHARGE: 0</p>
          </body>
        </notes>
      </species>
      <species id="M_atp__x" name="ATP [peroxisome]" compartment="x" hasOnlySubstanceUnits="false" boundaryCondition="false" constant="false">
        <notes>
          <body xmlns="http://www.w3.org/1999/xhtml">
            <p>CHARGE: 0</p>
          </body>
        </notes>
      </species>
      <species id="M_atp__v" name="ATP [vacuole]" compartment="v" hasOnlySubstanceUnits="false" boundaryCondition="false" constant="false">
        <notes>
          <body xmlns="http://www.w3.org/1999/xhtml">
            <p>CHARGE: 0</p>
          </body>
        </notes>
      </species>
      <species id="M_ala_B__c" name="beta-alanine [cytoplasm]" compartment="c" hasOnlySubstanceUnits="false" boundaryCondition="false" constant="false">
        <notes>
          <body xmlns="http://www.w3.org/1999/xhtml">
            <p>CHARGE: 0</p>
          </body>
        </notes>
      </species>
      <species id="M_C00665__c" name="beta-D-fructose 2,6-bisphosphate [cytoplasm]" compartment="c" hasOnlySubstanceUnits="false" boundaryCondition="false" constant="false">
        <notes>
          <body xmlns="http://www.w3.org/1999/xhtml">
            <p>CHARGE: 0</p>
          </body>
        </notes>
      </species>
      <species id="M_mpdol__g" name="beta-D-mannosyldiacetylchitobiosyldiphosphodolichol [Golgi]" compartment="g" hasOnlySubstanceUnits="false" boundaryCondition="false" constant="false">
        <notes>
          <body xmlns="http://www.w3.org/1999/xhtml">
            <p>CHARGE: 0</p>
          </body>
        </notes>
      </species>
      <species id="M_hco3__c" name="bicarbonate [cytoplasm]" compartment="c" hasOnlySubstanceUnits="false" boundaryCondition="false" constant="false">
        <notes>
          <body xmlns="http://www.w3.org/1999/xhtml">
            <p>CHARGE: 0</p>
          </body>
        </notes>
      </species>
      <species id="M_hco3__m" name="bicarbonate [mitochondrion]" compartment="m" hasOnlySubstanceUnits="false" boundaryCondition="false" constant="false">
        <notes>
          <body xmlns="http://www.w3.org/1999/xhtml">
            <p>CHARGE: 0</p>
          </body>
        </notes>
      </species>
      <species id="M_hco3__n" name="bicarbonate [nucleus]" compartment="n" hasOnlySubstanceUnits="false" boundaryCondition="false" constant="false">
        <notes>
          <body xmlns="http://www.w3.org/1999/xhtml">
            <p>CHARGE: 0</p>
          </body>
        </notes>
      </species>
      <species id="M_hco3__x" name="bicarbonate [peroxisome]" compartment="x" hasOnlySubstanceUnits="false" boundaryCondition="false" constant="false">
        <notes>
          <body xmlns="http://www.w3.org/1999/xhtml">
            <p>CHARGE: 0</p>
          </body>
        </notes>
      </species>
      <species id="M_hco3__e" name="bicarbonate [extracellular]" compartment="e" hasOnlySubstanceUnits="false" boundaryCondition="false" constant="false">
        <notes>
          <body xmlns="http://www.w3.org/1999/xhtml">
            <p>CHARGE: 0</p>
          </body>
        </notes>
      </species>
      <species id="M_biomass__c" name="biomass [cytoplasm]" compartment="c" hasOnlySubstanceUnits="false" boundaryCondition="false" constant="false">
        <notes>
          <body xmlns="http://www.w3.org/1999/xhtml">
            <p>CHARGE: 0</p>
          </body>
        </notes>
      </species>
      <species id="M_btn__c" name="biotin [cytoplasm]" compartment="c" hasOnlySubstanceUnits="false" boundaryCondition="false" constant="false">
        <notes>
          <body xmlns="http://www.w3.org/1999/xhtml">
            <p>CHARGE: 0</p>
          </body>
        </notes>
      </species>
      <species id="M_btn__e" name="biotin [extracellular]" compartment="e" hasOnlySubstanceUnits="false" boundaryCondition="false" constant="false">
        <notes>
          <body xmlns="http://www.w3.org/1999/xhtml">
            <p>CHARGE: 0</p>
          </body>
        </notes>
      </species>
      <species id="M_17516__m" name="but-1-ene-1,2,4-tricarboxylic acid [mitochondrion]" compartment="m" hasOnlySubstanceUnits="false" boundaryCondition="false" constant="false">
        <notes>
          <body xmlns="http://www.w3.org/1999/xhtml">
            <p>CHARGE: 0</p>
          </body>
        </notes>
      </species>
      <species id="M_cbp__c" name="carbamoyl phosphate [cytoplasm]" compartment="c" hasOnlySubstanceUnits="false" boundaryCondition="false" constant="false">
        <notes>
          <body xmlns="http://www.w3.org/1999/xhtml">
            <p>CHARGE: 0</p>
          </body>
        </notes>
      </species>
      <species id="M_co2__c" name="carbon dioxide [cytoplasm]" compartment="c" hasOnlySubstanceUnits="false" boundaryCondition="false" constant="false">
        <notes>
          <body xmlns="http://www.w3.org/1999/xhtml">
            <p>CHARGE: 0</p>
          </body>
        </notes>
      </species>
      <species id="M_co2__r" name="carbon dioxide [endoplasmic reticulum]" compartment="r" hasOnlySubstanceUnits="false" boundaryCondition="false" constant="false">
        <notes>
          <body xmlns="http://www.w3.org/1999/xhtml">
            <p>CHARGE: 0</p>
          </body>
        </notes>
      </species>
      <species id="M_co2__g" name="carbon dioxide [Golgi]" compartment="g" hasOnlySubstanceUnits="false" boundaryCondition="false" constant="false">
        <notes>
          <body xmlns="http://www.w3.org/1999/xhtml">
            <p>CHARGE: 0</p>
          </body>
        </notes>
      </species>
      <species id="M_co2__m" name="carbon dioxide [mitochondrion]" compartment="m" hasOnlySubstanceUnits="false" boundaryCondition="false" constant="false">
        <notes>
          <body xmlns="http://www.w3.org/1999/xhtml">
            <p>CHARGE: 0</p>
          </body>
        </notes>
      </species>
      <species id="M_co2__n" name="carbon dioxide [nucleus]" compartment="n" hasOnlySubstanceUnits="false" boundaryCondition="false" constant="false">
        <notes>
          <body xmlns="http://www.w3.org/1999/xhtml">
            <p>CHARGE: 0</p>
          </body>
        </notes>
      </species>
      <species id="M_co2__x" name="carbon dioxide [peroxisome]" compartment="x" hasOnlySubstanceUnits="false" boundaryCondition="false" constant="false">
        <notes>
          <body xmlns="http://www.w3.org/1999/xhtml">
            <p>CHARGE: 0</p>
          </body>
        </notes>
      </species>
      <species id="M_co2__v" name="carbon dioxide [vacuole]" compartment="v" hasOnlySubstanceUnits="false" boundaryCondition="false" constant="false">
        <notes>
          <body xmlns="http://www.w3.org/1999/xhtml">
            <p>CHARGE: 0</p>
          </body>
        </notes>
      </species>
      <species id="M_co2__e" name="carbon dioxide [extracellular]" compartment="e" hasOnlySubstanceUnits="false" boundaryCondition="false" constant="false">
        <notes>
          <body xmlns="http://www.w3.org/1999/xhtml">
            <p>CHARGE: 0</p>
          </body>
        </notes>
      </species>
      <species id="M_C01209__c" name="carboxyacetyl-[acyl-carrier protein] [cytoplasm]" compartment="c" hasOnlySubstanceUnits="false" boundaryCondition="false" constant="false">
        <notes>
          <body xmlns="http://www.w3.org/1999/xhtml">
            <p>CHARGE: 0</p>
          </body>
        </notes>
      </species>
      <species id="M_clpn140__m" name="cardiolipin [mitochondrion]" compartment="m" hasOnlySubstanceUnits="false" boundaryCondition="false" constant="false">
        <notes>
          <body xmlns="http://www.w3.org/1999/xhtml">
            <p>CHARGE: 0</p>
          </body>
        </notes>
      </species>
      <species id="M_cdp__c" name="CDP [cytoplasm]" compartment="c" hasOnlySubstanceUnits="false" boundaryCondition="false" constant="false">
        <notes>
          <body xmlns="http://www.w3.org/1999/xhtml">
            <p>CHARGE: 0</p>
          </body>
        </notes>
      </species>
      <species id="M_cdp__n" name="CDP [nucleus]" compartment="n" hasOnlySubstanceUnits="false" boundaryCondition="false" constant="false">
        <notes>
          <body xmlns="http://www.w3.org/1999/xhtml">
            <p>CHARGE: 0</p>
          </body>
        </notes>
      </species>
      <species id="M_cdpchol__c" name="CDP-choline [cytoplasm]" compartment="c" hasOnlySubstanceUnits="false" boundaryCondition="false" constant="false">
        <notes>
          <body xmlns="http://www.w3.org/1999/xhtml">
            <p>CHARGE: 0</p>
          </body>
        </notes>
      </species>
      <species id="M_cdpchol__r" name="CDP-choline [endoplasmic reticulum]" compartment="r" hasOnlySubstanceUnits="false" boundaryCondition="false" constant="false">
        <notes>
          <body xmlns="http://www.w3.org/1999/xhtml">
            <p>CHARGE: 0</p>
          </body>
        </notes>
      </species>
      <species id="M_cdpdag_HP__r" name="CDP-diacylglycerol [endoplasmic reticulum]" compartment="r" hasOnlySubstanceUnits="false" boundaryCondition="false" constant="false">
        <notes>
          <body xmlns="http://www.w3.org/1999/xhtml">
            <p>CHARGE: 0</p>
          </body>
        </notes>
      </species>
      <species id="M_cdpdag_HP__m" name="CDP-diacylglycerol [mitochondrion]" compartment="m" hasOnlySubstanceUnits="false" boundaryCondition="false" constant="false">
        <notes>
          <body xmlns="http://www.w3.org/1999/xhtml">
            <p>CHARGE: 0</p>
          </body>
        </notes>
      </species>
      <species id="M_cdpea__c" name="CDP-ethanolamine [cytoplasm]" compartment="c" hasOnlySubstanceUnits="false" boundaryCondition="false" constant="false">
        <notes>
          <body xmlns="http://www.w3.org/1999/xhtml">
            <p>CHARGE: 0</p>
          </body>
        </notes>
      </species>
      <species id="M_chitin__c" name="chitin [cytoplasm]" compartment="c" hasOnlySubstanceUnits="false" boundaryCondition="false" constant="false">
        <notes>
          <body xmlns="http://www.w3.org/1999/xhtml">
            <p>CHARGE: 0</p>
          </body>
        </notes>
      </species>
      <species id="M_chitos__ce" name="chitosan [cell envelope]" compartment="ce" hasOnlySubstanceUnits="false" boundaryCondition="false" constant="false">
        <notes>
          <body xmlns="http://www.w3.org/1999/xhtml">
            <p>CHARGE: 0</p>
          </body>
        </notes>
      </species>
      <species id="M_chol__ce" name="choline [cell envelope]" compartment="ce" hasOnlySubstanceUnits="false" boundaryCondition="false" constant="false">
        <notes>
          <body xmlns="http://www.w3.org/1999/xhtml">
            <p>CHARGE: 0</p>
          </body>
        </notes>
      </species>
      <species id="M_chol__c" name="choline [cytoplasm]" compartment="c" hasOnlySubstanceUnits="false" boundaryCondition="false" constant="false">
        <notes>
          <body xmlns="http://www.w3.org/1999/xhtml">
            <p>CHARGE: 0</p>
          </body>
        </notes>
      </species>
      <species id="M_chol__e" name="choline [extracellular]" compartment="e" hasOnlySubstanceUnits="false" boundaryCondition="false" constant="false">
        <notes>
          <body xmlns="http://www.w3.org/1999/xhtml">
            <p>CHARGE: 0</p>
          </body>
        </notes>
      </species>
      <species id="M_cholp__c" name="choline phosphate [cytoplasm]" compartment="c" hasOnlySubstanceUnits="false" boundaryCondition="false" constant="false">
        <notes>
          <body xmlns="http://www.w3.org/1999/xhtml">
            <p>CHARGE: 0</p>
          </body>
        </notes>
      </species>
      <species id="M_29748__c" name="chorismate(2-) [cytoplasm]" compartment="c" hasOnlySubstanceUnits="false" boundaryCondition="false" constant="false">
        <notes>
          <body xmlns="http://www.w3.org/1999/xhtml">
            <p>CHARGE: 0</p>
          </body>
        </notes>
      </species>
      <species id="M_acon_C__c" name="cis-aconitate(3-) [cytoplasm]" compartment="c" hasOnlySubstanceUnits="false" boundaryCondition="false" constant="false">
        <notes>
          <body xmlns="http://www.w3.org/1999/xhtml">
            <p>CHARGE: 0</p>
          </body>
        </notes>
      </species>
      <species id="M_acon_C__m" name="cis-aconitate(3-) [mitochondrion]" compartment="m" hasOnlySubstanceUnits="false" boundaryCondition="false" constant="false">
        <notes>
          <body xmlns="http://www.w3.org/1999/xhtml">
            <p>CHARGE: 0</p>
          </body>
        </notes>
      </species>
      <species id="M_76518__c" name="cis-palmitoleoyl-[acyl-carrier protein] [cytoplasm]" compartment="c" hasOnlySubstanceUnits="false" boundaryCondition="false" constant="false">
        <notes>
          <body xmlns="http://www.w3.org/1999/xhtml">
            <p>CHARGE: 0</p>
          </body>
        </notes>
      </species>
      <species id="M_76518__m" name="cis-palmitoleoyl-[acyl-carrier protein] [mitochondrion]" compartment="m" hasOnlySubstanceUnits="false" boundaryCondition="false" constant="false">
        <notes>
          <body xmlns="http://www.w3.org/1999/xhtml">
            <p>CHARGE: 0</p>
          </body>
        </notes>
      </species>
      <species id="M_76517__c" name="cis-vaccenoyl-[acyl-carrier protein] [cytoplasm]" compartment="c" hasOnlySubstanceUnits="false" boundaryCondition="false" constant="false">
        <notes>
          <body xmlns="http://www.w3.org/1999/xhtml">
            <p>CHARGE: 0</p>
          </body>
        </notes>
      </species>
      <species id="M_76517__m" name="cis-vaccenoyl-[acyl-carrier protein] [mitochondrion]" compartment="m" hasOnlySubstanceUnits="false" boundaryCondition="false" constant="false">
        <notes>
          <body xmlns="http://www.w3.org/1999/xhtml">
            <p>CHARGE: 0</p>
          </body>
        </notes>
      </species>
      <species id="M_cit__c" name="citrate(3-) [cytoplasm]" compartment="c" hasOnlySubstanceUnits="false" boundaryCondition="false" constant="false">
        <notes>
          <body xmlns="http://www.w3.org/1999/xhtml">
            <p>CHARGE: 0</p>
          </body>
        </notes>
      </species>
      <species id="M_cit__m" name="citrate(3-) [mitochondrion]" compartment="m" hasOnlySubstanceUnits="false" boundaryCondition="false" constant="false">
        <notes>
          <body xmlns="http://www.w3.org/1999/xhtml">
            <p>CHARGE: 0</p>
          </body>
        </notes>
      </species>
      <species id="M_cit__x" name="citrate(3-) [peroxisome]" compartment="x" hasOnlySubstanceUnits="false" boundaryCondition="false" constant="false">
        <notes>
          <body xmlns="http://www.w3.org/1999/xhtml">
            <p>CHARGE: 0</p>
          </body>
        </notes>
      </species>
      <species id="M_cit__e" name="citrate(3-) [extracellular]" compartment="e" hasOnlySubstanceUnits="false" boundaryCondition="false" constant="false">
        <notes>
          <body xmlns="http://www.w3.org/1999/xhtml">
            <p>CHARGE: 0</p>
          </body>
        </notes>
      </species>
      <species id="M_cmp__c" name="CMP [cytoplasm]" compartment="c" hasOnlySubstanceUnits="false" boundaryCondition="false" constant="false">
        <notes>
          <body xmlns="http://www.w3.org/1999/xhtml">
            <p>CHARGE: 0</p>
          </body>
        </notes>
      </species>
      <species id="M_cmp__r" name="CMP [endoplasmic reticulum]" compartment="r" hasOnlySubstanceUnits="false" boundaryCondition="false" constant="false">
        <notes>
          <body xmlns="http://www.w3.org/1999/xhtml">
            <p>CHARGE: 0</p>
          </body>
        </notes>
      </species>
      <species id="M_cmp__m" name="CMP [mitochondrion]" compartment="m" hasOnlySubstanceUnits="false" boundaryCondition="false" constant="false">
        <notes>
          <body xmlns="http://www.w3.org/1999/xhtml">
            <p>CHARGE: 0</p>
          </body>
        </notes>
      </species>
      <species id="M_coa__c" name="coenzyme A [cytoplasm]" compartment="c" hasOnlySubstanceUnits="false" boundaryCondition="false" constant="false">
        <notes>
          <body xmlns="http://www.w3.org/1999/xhtml">
            <p>CHARGE: 0</p>
          </body>
        </notes>
      </species>
      <species id="M_coa__r" name="coenzyme A [endoplasmic reticulum]" compartment="r" hasOnlySubstanceUnits="false" boundaryCondition="false" constant="false">
        <notes>
          <body xmlns="http://www.w3.org/1999/xhtml">
            <p>CHARGE: 0</p>
          </body>
        </notes>
      </species>
      <species id="M_coa__l" name="coenzyme A [lipid particle]" compartment="l" hasOnlySubstanceUnits="false" boundaryCondition="false" constant="false">
        <notes>
          <body xmlns="http://www.w3.org/1999/xhtml">
            <p>CHARGE: 0</p>
          </body>
        </notes>
      </species>
      <species id="M_coa__m" name="coenzyme A [mitochondrion]" compartment="m" hasOnlySubstanceUnits="false" boundaryCondition="false" constant="false">
        <notes>
          <body xmlns="http://www.w3.org/1999/xhtml">
            <p>CHARGE: 0</p>
          </body>
        </notes>
      </species>
      <species id="M_coa__n" name="coenzyme A [nucleus]" compartment="n" hasOnlySubstanceUnits="false" boundaryCondition="false" constant="false">
        <notes>
          <body xmlns="http://www.w3.org/1999/xhtml">
            <p>CHARGE: 0</p>
          </body>
        </notes>
      </species>
      <species id="M_coa__x" name="coenzyme A [peroxisome]" compartment="x" hasOnlySubstanceUnits="false" boundaryCondition="false" constant="false">
        <notes>
          <body xmlns="http://www.w3.org/1999/xhtml">
            <p>CHARGE: 0</p>
          </body>
        </notes>
      </species>
      <species id="M_cpppg3__c" name="coproporphyrinogen III [cytoplasm]" compartment="c" hasOnlySubstanceUnits="false" boundaryCondition="false" constant="false">
        <notes>
          <body xmlns="http://www.w3.org/1999/xhtml">
            <p>CHARGE: 0</p>
          </body>
        </notes>
      </species>
      <species id="M_ctp__c" name="CTP [cytoplasm]" compartment="c" hasOnlySubstanceUnits="false" boundaryCondition="false" constant="false">
        <notes>
          <body xmlns="http://www.w3.org/1999/xhtml">
            <p>CHARGE: 0</p>
          </body>
        </notes>
      </species>
      <species id="M_ctp__r" name="CTP [endoplasmic reticulum]" compartment="r" hasOnlySubstanceUnits="false" boundaryCondition="false" constant="false">
        <notes>
          <body xmlns="http://www.w3.org/1999/xhtml">
            <p>CHARGE: 0</p>
          </body>
        </notes>
      </species>
      <species id="M_ctp__m" name="CTP [mitochondrion]" compartment="m" hasOnlySubstanceUnits="false" boundaryCondition="false" constant="false">
        <notes>
          <body xmlns="http://www.w3.org/1999/xhtml">
            <p>CHARGE: 0</p>
          </body>
        </notes>
      </species>
      <species id="M_29152__c" name="Cys-tRNA(Cys) [cytoplasm]" compartment="c" hasOnlySubstanceUnits="false" boundaryCondition="false" constant="false">
        <notes>
          <body xmlns="http://www.w3.org/1999/xhtml">
            <p>CHARGE: 0</p>
          </body>
        </notes>
      </species>
      <species id="M_cytd__c" name="cytidine [cytoplasm]" compartment="c" hasOnlySubstanceUnits="false" boundaryCondition="false" constant="false">
        <notes>
          <body xmlns="http://www.w3.org/1999/xhtml">
            <p>CHARGE: 0</p>
          </body>
        </notes>
      </species>
      <species id="M_cytd__e" name="cytidine [extracellular]" compartment="e" hasOnlySubstanceUnits="false" boundaryCondition="false" constant="false">
        <notes>
          <body xmlns="http://www.w3.org/1999/xhtml">
            <p>CHARGE: 0</p>
          </body>
        </notes>
      </species>
      <species id="M_csn__c" name="cytosine [cytoplasm]" compartment="c" hasOnlySubstanceUnits="false" boundaryCondition="false" constant="false">
        <notes>
          <body xmlns="http://www.w3.org/1999/xhtml">
            <p>CHARGE: 0</p>
          </body>
        </notes>
      </species>
      <species id="M_csn__e" name="cytosine [extracellular]" compartment="e" hasOnlySubstanceUnits="false" boundaryCondition="false" constant="false">
        <notes>
          <body xmlns="http://www.w3.org/1999/xhtml">
            <p>CHARGE: 0</p>
          </body>
        </notes>
      </species>
      <species id="M_16292__c" name="D-arabinono-1,4-lactone [cytoplasm]" compartment="c" hasOnlySubstanceUnits="false" boundaryCondition="false" constant="false">
        <notes>
          <body xmlns="http://www.w3.org/1999/xhtml">
            <p>CHARGE: 0</p>
          </body>
        </notes>
      </species>
      <species id="M_ara5p__c" name="D-arabinose [cytoplasm]" compartment="c" hasOnlySubstanceUnits="false" boundaryCondition="false" constant="false">
        <notes>
          <body xmlns="http://www.w3.org/1999/xhtml">
            <p>CHARGE: 0</p>
          </body>
        </notes>
      </species>
      <species id="M_ara5p__e" name="D-arabinose [extracellular]" compartment="e" hasOnlySubstanceUnits="false" boundaryCondition="false" constant="false">
        <notes>
          <body xmlns="http://www.w3.org/1999/xhtml">
            <p>CHARGE: 0</p>
          </body>
        </notes>
      </species>
      <species id="M_eig3p__c" name="D-erythro-1-(imidazol-4-yl)glycerol 3-phosphate [cytoplasm]" compartment="c" hasOnlySubstanceUnits="false" boundaryCondition="false" constant="false">
        <notes>
          <body xmlns="http://www.w3.org/1999/xhtml">
            <p>CHARGE: 0</p>
          </body>
        </notes>
      </species>
      <species id="M_16897__c" name="D-erythrose 4-phosphate(2-) [cytoplasm]" compartment="c" hasOnlySubstanceUnits="false" boundaryCondition="false" constant="false">
        <notes>
          <body xmlns="http://www.w3.org/1999/xhtml">
            <p>CHARGE: 0</p>
          </body>
        </notes>
      </species>
      <species id="M_16897__m" name="D-erythrose 4-phosphate(2-) [mitochondrion]" compartment="m" hasOnlySubstanceUnits="false" boundaryCondition="false" constant="false">
        <notes>
          <body xmlns="http://www.w3.org/1999/xhtml">
            <p>CHARGE: 0</p>
          </body>
        </notes>
      </species>
      <species id="M_fru__c" name="D-fructose [cytoplasm]" compartment="c" hasOnlySubstanceUnits="false" boundaryCondition="false" constant="false">
        <notes>
          <body xmlns="http://www.w3.org/1999/xhtml">
            <p>CHARGE: 0</p>
          </body>
        </notes>
      </species>
      <species id="M_fru__e" name="D-fructose [extracellular]" compartment="e" hasOnlySubstanceUnits="false" boundaryCondition="false" constant="false">
        <notes>
          <body xmlns="http://www.w3.org/1999/xhtml">
            <p>CHARGE: 0</p>
          </body>
        </notes>
      </species>
      <species id="M_fdp__c" name="D-fructose 1,6-bisphosphate [cytoplasm]" compartment="c" hasOnlySubstanceUnits="false" boundaryCondition="false" constant="false">
        <notes>
          <body xmlns="http://www.w3.org/1999/xhtml">
            <p>CHARGE: 0</p>
          </body>
        </notes>
      </species>
      <species id="M_f1p__c" name="D-fructose 1-phosphate [cytoplasm]" compartment="c" hasOnlySubstanceUnits="false" boundaryCondition="false" constant="false">
        <notes>
          <body xmlns="http://www.w3.org/1999/xhtml">
            <p>CHARGE: 0</p>
          </body>
        </notes>
      </species>
      <species id="M_f6p__c" name="D-fructose 6-phosphate [cytoplasm]" compartment="c" hasOnlySubstanceUnits="false" boundaryCondition="false" constant="false">
        <notes>
          <body xmlns="http://www.w3.org/1999/xhtml">
            <p>CHARGE: 0</p>
          </body>
        </notes>
      </species>
      <species id="M_gal__c" name="D-galactose [cytoplasm]" compartment="c" hasOnlySubstanceUnits="false" boundaryCondition="false" constant="false">
        <notes>
          <body xmlns="http://www.w3.org/1999/xhtml">
            <p>CHARGE: 0</p>
          </body>
        </notes>
      </species>
      <species id="M_gal__e" name="D-galactose [extracellular]" compartment="e" hasOnlySubstanceUnits="false" boundaryCondition="false" constant="false">
        <notes>
          <body xmlns="http://www.w3.org/1999/xhtml">
            <p>CHARGE: 0</p>
          </body>
        </notes>
      </species>
      <species id="M_galur__e" name="D-galacturonate [extracellular]" compartment="e" hasOnlySubstanceUnits="false" boundaryCondition="false" constant="false">
        <notes>
          <body xmlns="http://www.w3.org/1999/xhtml">
            <p>CHARGE: 0</p>
          </body>
        </notes>
      </species>
      <species id="M_21092__c" name="D-glucitol [cytoplasm]" compartment="c" hasOnlySubstanceUnits="false" boundaryCondition="false" constant="false">
        <notes>
          <body xmlns="http://www.w3.org/1999/xhtml">
            <p>CHARGE: 0</p>
          </body>
        </notes>
      </species>
      <species id="M_21092__e" name="D-glucitol [extracellular]" compartment="e" hasOnlySubstanceUnits="false" boundaryCondition="false" constant="false">
        <notes>
          <body xmlns="http://www.w3.org/1999/xhtml">
            <p>CHARGE: 0</p>
          </body>
        </notes>
      </species>
      <species id="M_glc__D__c" name="D-glucose [cytoplasm]" compartment="c" hasOnlySubstanceUnits="false" boundaryCondition="false" constant="false">
        <notes>
          <body xmlns="http://www.w3.org/1999/xhtml">
            <p>CHARGE: 0</p>
          </body>
        </notes>
      </species>
      <species id="M_glc__D__v" name="D-glucose [vacuole]" compartment="v" hasOnlySubstanceUnits="false" boundaryCondition="false" constant="false">
        <notes>
          <body xmlns="http://www.w3.org/1999/xhtml">
            <p>CHARGE: 0</p>
          </body>
        </notes>
      </species>
      <species id="M_glc__D__e" name="D-glucose [extracellular]" compartment="e" hasOnlySubstanceUnits="false" boundaryCondition="false" constant="false">
        <notes>
          <body xmlns="http://www.w3.org/1999/xhtml">
            <p>CHARGE: 0</p>
          </body>
        </notes>
      </species>
      <species id="M_g1p__c" name="D-glucose 1-phosphate [cytoplasm]" compartment="c" hasOnlySubstanceUnits="false" boundaryCondition="false" constant="false">
        <notes>
          <body xmlns="http://www.w3.org/1999/xhtml">
            <p>CHARGE: 0</p>
          </body>
        </notes>
      </species>
      <species id="M_glyald__c" name="D-glyceraldehyde [cytoplasm]" compartment="c" hasOnlySubstanceUnits="false" boundaryCondition="false" constant="false">
        <notes>
          <body xmlns="http://www.w3.org/1999/xhtml">
            <p>CHARGE: 0</p>
          </body>
        </notes>
      </species>
      <species id="M_man__c" name="D-mannose [cytoplasm]" compartment="c" hasOnlySubstanceUnits="false" boundaryCondition="false" constant="false">
        <notes>
          <body xmlns="http://www.w3.org/1999/xhtml">
            <p>CHARGE: 0</p>
          </body>
        </notes>
      </species>
      <species id="M_man__e" name="D-mannose [extracellular]" compartment="e" hasOnlySubstanceUnits="false" boundaryCondition="false" constant="false">
        <notes>
          <body xmlns="http://www.w3.org/1999/xhtml">
            <p>CHARGE: 0</p>
          </body>
        </notes>
      </species>
      <species id="M_man1p__c" name="D-mannose 1-phosphate [cytoplasm]" compartment="c" hasOnlySubstanceUnits="false" boundaryCondition="false" constant="false">
        <notes>
          <body xmlns="http://www.w3.org/1999/xhtml">
            <p>CHARGE: 0</p>
          </body>
        </notes>
      </species>
      <species id="M_man6p__c" name="D-mannose 6-phosphate [cytoplasm]" compartment="c" hasOnlySubstanceUnits="false" boundaryCondition="false" constant="false">
        <notes>
          <body xmlns="http://www.w3.org/1999/xhtml">
            <p>CHARGE: 0</p>
          </body>
        </notes>
      </species>
      <species id="M_rib__D__c" name="D-ribose [cytoplasm]" compartment="c" hasOnlySubstanceUnits="false" boundaryCondition="false" constant="false">
        <notes>
          <body xmlns="http://www.w3.org/1999/xhtml">
            <p>CHARGE: 0</p>
          </body>
        </notes>
      </species>
      <species id="M_rib__D__e" name="D-ribose [extracellular]" compartment="e" hasOnlySubstanceUnits="false" boundaryCondition="false" constant="false">
        <notes>
          <body xmlns="http://www.w3.org/1999/xhtml">
            <p>CHARGE: 0</p>
          </body>
        </notes>
      </species>
      <species id="M_ru5p__D__c" name="D-ribulose 5-phosphate [cytoplasm]" compartment="c" hasOnlySubstanceUnits="false" boundaryCondition="false" constant="false">
        <notes>
          <body xmlns="http://www.w3.org/1999/xhtml">
            <p>CHARGE: 0</p>
          </body>
        </notes>
      </species>
      <species id="M_xyl__D__c" name="D-xylose [cytoplasm]" compartment="c" hasOnlySubstanceUnits="false" boundaryCondition="false" constant="false">
        <notes>
          <body xmlns="http://www.w3.org/1999/xhtml">
            <p>CHARGE: 0</p>
          </body>
        </notes>
      </species>
      <species id="M_xyl__D__e" name="D-xylose [extracellular]" compartment="e" hasOnlySubstanceUnits="false" boundaryCondition="false" constant="false">
        <notes>
          <body xmlns="http://www.w3.org/1999/xhtml">
            <p>CHARGE: 0</p>
          </body>
        </notes>
      </species>
      <species id="M_xylu__D__c" name="D-xylulose [cytoplasm]" compartment="c" hasOnlySubstanceUnits="false" boundaryCondition="false" constant="false">
        <notes>
          <body xmlns="http://www.w3.org/1999/xhtml">
            <p>CHARGE: 0</p>
          </body>
        </notes>
      </species>
      <species id="M_xu5p__D__c" name="D-xylulose 5-phosphate [cytoplasm]" compartment="c" hasOnlySubstanceUnits="false" boundaryCondition="false" constant="false">
        <notes>
          <body xmlns="http://www.w3.org/1999/xhtml">
            <p>CHARGE: 0</p>
          </body>
        </notes>
      </species>
      <species id="M_dadp__c" name="dADP [cytoplasm]" compartment="c" hasOnlySubstanceUnits="false" boundaryCondition="false" constant="false">
        <notes>
          <body xmlns="http://www.w3.org/1999/xhtml">
            <p>CHARGE: 0</p>
          </body>
        </notes>
      </species>
      <species id="M_dadp__n" name="dADP [nucleus]" compartment="n" hasOnlySubstanceUnits="false" boundaryCondition="false" constant="false">
        <notes>
          <body xmlns="http://www.w3.org/1999/xhtml">
            <p>CHARGE: 0</p>
          </body>
        </notes>
      </species>
      <species id="M_damp__c" name="dAMP [cytoplasm]" compartment="c" hasOnlySubstanceUnits="false" boundaryCondition="false" constant="false">
        <notes>
          <body xmlns="http://www.w3.org/1999/xhtml">
            <p>CHARGE: 0</p>
          </body>
        </notes>
      </species>
      <species id="M_damp__m" name="dAMP [mitochondrion]" compartment="m" hasOnlySubstanceUnits="false" boundaryCondition="false" constant="false">
        <notes>
          <body xmlns="http://www.w3.org/1999/xhtml">
            <p>CHARGE: 0</p>
          </body>
        </notes>
      </species>
      <species id="M_datp__c" name="dATP [cytoplasm]" compartment="c" hasOnlySubstanceUnits="false" boundaryCondition="false" constant="false">
        <notes>
          <body xmlns="http://www.w3.org/1999/xhtml">
            <p>CHARGE: 0</p>
          </body>
        </notes>
      </species>
      <species id="M_dcdp__c" name="dCDP [cytoplasm]" compartment="c" hasOnlySubstanceUnits="false" boundaryCondition="false" constant="false">
        <notes>
          <body xmlns="http://www.w3.org/1999/xhtml">
            <p>CHARGE: 0</p>
          </body>
        </notes>
      </species>
      <species id="M_dcdp__n" name="dCDP [nucleus]" compartment="n" hasOnlySubstanceUnits="false" boundaryCondition="false" constant="false">
        <notes>
          <body xmlns="http://www.w3.org/1999/xhtml">
            <p>CHARGE: 0</p>
          </body>
        </notes>
      </species>
      <species id="M_dcmp__c" name="dCMP [cytoplasm]" compartment="c" hasOnlySubstanceUnits="false" boundaryCondition="false" constant="false">
        <notes>
          <body xmlns="http://www.w3.org/1999/xhtml">
            <p>CHARGE: 0</p>
          </body>
        </notes>
      </species>
      <species id="M_dctp__c" name="dCTP [cytoplasm]" compartment="c" hasOnlySubstanceUnits="false" boundaryCondition="false" constant="false">
        <notes>
          <body xmlns="http://www.w3.org/1999/xhtml">
            <p>CHARGE: 0</p>
          </body>
        </notes>
      </species>
      <species id="M_dnad__c" name="deamido-NAD(+) [cytoplasm]" compartment="c" hasOnlySubstanceUnits="false" boundaryCondition="false" constant="false">
        <notes>
          <body xmlns="http://www.w3.org/1999/xhtml">
            <p>CHARGE: 0</p>
          </body>
        </notes>
      </species>
      <species id="M_dnad__m" name="deamido-NAD(+) [mitochondrion]" compartment="m" hasOnlySubstanceUnits="false" boundaryCondition="false" constant="false">
        <notes>
          <body xmlns="http://www.w3.org/1999/xhtml">
            <p>CHARGE: 0</p>
          </body>
        </notes>
      </species>
      <species id="M_dnad__n" name="deamido-NAD(+) [nucleus]" compartment="n" hasOnlySubstanceUnits="false" boundaryCondition="false" constant="false">
        <notes>
          <body xmlns="http://www.w3.org/1999/xhtml">
            <p>CHARGE: 0</p>
          </body>
        </notes>
      </species>
      <species id="M_dca__c" name="decanoate [cytoplasm]" compartment="c" hasOnlySubstanceUnits="false" boundaryCondition="false" constant="false">
        <notes>
          <body xmlns="http://www.w3.org/1999/xhtml">
            <p>CHARGE: 0</p>
          </body>
        </notes>
      </species>
      <species id="M_dca__x" name="decanoate [peroxisome]" compartment="x" hasOnlySubstanceUnits="false" boundaryCondition="false" constant="false">
        <notes>
          <body xmlns="http://www.w3.org/1999/xhtml">
            <p>CHARGE: 0</p>
          </body>
        </notes>
      </species>
      <species id="M_dca__e" name="decanoate [extracellular]" compartment="e" hasOnlySubstanceUnits="false" boundaryCondition="false" constant="false">
        <notes>
          <body xmlns="http://www.w3.org/1999/xhtml">
            <p>CHARGE: 0</p>
          </body>
        </notes>
      </species>
      <species id="M_dcacoa__x" name="decanoyl-CoA [peroxisome]" compartment="x" hasOnlySubstanceUnits="false" boundaryCondition="false" constant="false">
        <notes>
          <body xmlns="http://www.w3.org/1999/xhtml">
            <p>CHARGE: 0</p>
          </body>
        </notes>
      </species>
      <species id="M_53043__l" name="decaprenyl diphosphate [lipid particle]" compartment="l" hasOnlySubstanceUnits="false" boundaryCondition="false" constant="false">
        <notes>
          <body xmlns="http://www.w3.org/1999/xhtml">
            <p>CHARGE: 0</p>
          </body>
        </notes>
      </species>
      <species id="M_17803__c" name="dehydro-D-arabinono-1,4-lactone [cytoplasm]" compartment="c" hasOnlySubstanceUnits="false" boundaryCondition="false" constant="false">
        <notes>
          <body xmlns="http://www.w3.org/1999/xhtml">
            <p>CHARGE: 0</p>
          </body>
        </notes>
      </species>
      <species id="M_53027__c" name="Delta(6)-trans,Delta(8)-cis-leukotriene B4 [cytoplasm]" compartment="c" hasOnlySubstanceUnits="false" boundaryCondition="false" constant="false">
        <notes>
          <body xmlns="http://www.w3.org/1999/xhtml">
            <p>CHARGE: 0</p>
          </body>
        </notes>
      </species>
      <species id="M_53027__n" name="Delta(6)-trans,Delta(8)-cis-leukotriene B4 [nucleus]" compartment="n" hasOnlySubstanceUnits="false" boundaryCondition="false" constant="false">
        <notes>
          <body xmlns="http://www.w3.org/1999/xhtml">
            <p>CHARGE: 0</p>
          </body>
        </notes>
      </species>
      <species id="M_dtbt__c" name="dethiobiotin [cytoplasm]" compartment="c" hasOnlySubstanceUnits="false" boundaryCondition="false" constant="false">
        <notes>
          <body xmlns="http://www.w3.org/1999/xhtml">
            <p>CHARGE: 0</p>
          </body>
        </notes>
      </species>
      <species id="M_dgdp__c" name="dGDP [cytoplasm]" compartment="c" hasOnlySubstanceUnits="false" boundaryCondition="false" constant="false">
        <notes>
          <body xmlns="http://www.w3.org/1999/xhtml">
            <p>CHARGE: 0</p>
          </body>
        </notes>
      </species>
      <species id="M_dgdp__n" name="dGDP [nucleus]" compartment="n" hasOnlySubstanceUnits="false" boundaryCondition="false" constant="false">
        <notes>
          <body xmlns="http://www.w3.org/1999/xhtml">
            <p>CHARGE: 0</p>
          </body>
        </notes>
      </species>
      <species id="M_dgmp__c" name="dGMP [cytoplasm]" compartment="c" hasOnlySubstanceUnits="false" boundaryCondition="false" constant="false">
        <notes>
          <body xmlns="http://www.w3.org/1999/xhtml">
            <p>CHARGE: 0</p>
          </body>
        </notes>
      </species>
      <species id="M_dgmp__m" name="dGMP [mitochondrion]" compartment="m" hasOnlySubstanceUnits="false" boundaryCondition="false" constant="false">
        <notes>
          <body xmlns="http://www.w3.org/1999/xhtml">
            <p>CHARGE: 0</p>
          </body>
        </notes>
      </species>
      <species id="M_dgtp__c" name="dGTP [cytoplasm]" compartment="c" hasOnlySubstanceUnits="false" boundaryCondition="false" constant="false">
        <notes>
          <body xmlns="http://www.w3.org/1999/xhtml">
            <p>CHARGE: 0</p>
          </body>
        </notes>
      </species>
      <species id="M_dag_cho__c" name="diglyceride [cytoplasm]" compartment="c" hasOnlySubstanceUnits="false" boundaryCondition="false" constant="false">
        <notes>
          <body xmlns="http://www.w3.org/1999/xhtml">
            <p>CHARGE: 0</p>
          </body>
        </notes>
      </species>
      <species id="M_dag_cho__r" name="diglyceride [endoplasmic reticulum]" compartment="r" hasOnlySubstanceUnits="false" boundaryCondition="false" constant="false">
        <notes>
          <body xmlns="http://www.w3.org/1999/xhtml">
            <p>CHARGE: 0</p>
          </body>
        </notes>
      </species>
      <species id="M_dag_cho__l" name="diglyceride [lipid particle]" compartment="l" hasOnlySubstanceUnits="false" boundaryCondition="false" constant="false">
        <notes>
          <body xmlns="http://www.w3.org/1999/xhtml">
            <p>CHARGE: 0</p>
          </body>
        </notes>
      </species>
      <species id="M_dag_cho__m" name="diglyceride [mitochondrion]" compartment="m" hasOnlySubstanceUnits="false" boundaryCondition="false" constant="false">
        <notes>
          <body xmlns="http://www.w3.org/1999/xhtml">
            <p>CHARGE: 0</p>
          </body>
        </notes>
      </species>
      <species id="M_dag_cho__n" name="diglyceride [nucleus]" compartment="n" hasOnlySubstanceUnits="false" boundaryCondition="false" constant="false">
        <notes>
          <body xmlns="http://www.w3.org/1999/xhtml">
            <p>CHARGE: 0</p>
          </body>
        </notes>
      </species>
      <species id="M_15633__c" name="dihydrofolic acid [cytoplasm]" compartment="c" hasOnlySubstanceUnits="false" boundaryCondition="false" constant="false">
        <notes>
          <body xmlns="http://www.w3.org/1999/xhtml">
            <p>CHARGE: 0</p>
          </body>
        </notes>
      </species>
      <species id="M_15633__m" name="dihydrofolic acid [mitochondrion]" compartment="m" hasOnlySubstanceUnits="false" boundaryCondition="false" constant="false">
        <notes>
          <body xmlns="http://www.w3.org/1999/xhtml">
            <p>CHARGE: 0</p>
          </body>
        </notes>
      </species>
      <species id="M_dhlam__m" name="dihydrolipoamide [mitochondrion]" compartment="m" hasOnlySubstanceUnits="false" boundaryCondition="false" constant="false">
        <notes>
          <body xmlns="http://www.w3.org/1999/xhtml">
            <p>CHARGE: 0</p>
          </body>
        </notes>
      </species>
      <species id="M_16194__m" name="dihydrolipoylprotein [mitochondrion]" compartment="m" hasOnlySubstanceUnits="false" boundaryCondition="false" constant="false">
        <notes>
          <body xmlns="http://www.w3.org/1999/xhtml">
            <p>CHARGE: 0</p>
          </body>
        </notes>
      </species>
      <species id="M_C00013__c" name="pyrophosphate [cytoplasm]" compartment="c" hasOnlySubstanceUnits="false" boundaryCondition="false" constant="false">
        <notes>
          <body xmlns="http://www.w3.org/1999/xhtml">
            <p>CHARGE: 0</p>
          </body>
        </notes>
      </species>
      <species id="M_C00013__r" name="pyrophosphate [endoplasmic reticulum]" compartment="r" hasOnlySubstanceUnits="false" boundaryCondition="false" constant="false">
        <notes>
          <body xmlns="http://www.w3.org/1999/xhtml">
            <p>CHARGE: 0</p>
          </body>
        </notes>
      </species>
      <species id="M_C00013__l" name="pyrophosphate [lipid particle]" compartment="l" hasOnlySubstanceUnits="false" boundaryCondition="false" constant="false">
        <notes>
          <body xmlns="http://www.w3.org/1999/xhtml">
            <p>CHARGE: 0</p>
          </body>
        </notes>
      </species>
      <species id="M_C00013__m" name="pyrophosphate [mitochondrion]" compartment="m" hasOnlySubstanceUnits="false" boundaryCondition="false" constant="false">
        <notes>
          <body xmlns="http://www.w3.org/1999/xhtml">
            <p>CHARGE: 0</p>
          </body>
        </notes>
      </species>
      <species id="M_C00013__n" name="pyrophosphate [nucleus]" compartment="n" hasOnlySubstanceUnits="false" boundaryCondition="false" constant="false">
        <notes>
          <body xmlns="http://www.w3.org/1999/xhtml">
            <p>CHARGE: 0</p>
          </body>
        </notes>
      </species>
      <species id="M_C00013__x" name="pyrophosphate [peroxisome]" compartment="x" hasOnlySubstanceUnits="false" boundaryCondition="false" constant="false">
        <notes>
          <body xmlns="http://www.w3.org/1999/xhtml">
            <p>CHARGE: 0</p>
          </body>
        </notes>
      </species>
      <species id="M_53031__l" name="docosaprenyl diphosphate [lipid particle]" compartment="l" hasOnlySubstanceUnits="false" boundaryCondition="false" constant="false">
        <notes>
          <body xmlns="http://www.w3.org/1999/xhtml">
            <p>CHARGE: 0</p>
          </body>
        </notes>
      </species>
      <species id="M_53041__l" name="dodecaprenyl diphosphate [lipid particle]" compartment="l" hasOnlySubstanceUnits="false" boundaryCondition="false" constant="false">
        <notes>
          <body xmlns="http://www.w3.org/1999/xhtml">
            <p>CHARGE: 0</p>
          </body>
        </notes>
      </species>
      <species id="M_15809__r" name="dolichyl D-mannosyl phosphate [endoplasmic reticulum]" compartment="r" hasOnlySubstanceUnits="false" boundaryCondition="false" constant="false">
        <notes>
          <body xmlns="http://www.w3.org/1999/xhtml">
            <p>CHARGE: 0</p>
          </body>
        </notes>
      </species>
      <species id="M_dolp__c" name="dolichyl phosphate [cytoplasm]" compartment="c" hasOnlySubstanceUnits="false" boundaryCondition="false" constant="false">
        <notes>
          <body xmlns="http://www.w3.org/1999/xhtml">
            <p>CHARGE: 0</p>
          </body>
        </notes>
      </species>
      <species id="M_dolp__r" name="dolichyl phosphate [endoplasmic reticulum]" compartment="r" hasOnlySubstanceUnits="false" boundaryCondition="false" constant="false">
        <notes>
          <body xmlns="http://www.w3.org/1999/xhtml">
            <p>CHARGE: 0</p>
          </body>
        </notes>
      </species>
      <species id="M_dtdp__c" name="dTDP [cytoplasm]" compartment="c" hasOnlySubstanceUnits="false" boundaryCondition="false" constant="false">
        <notes>
          <body xmlns="http://www.w3.org/1999/xhtml">
            <p>CHARGE: 0</p>
          </body>
        </notes>
      </species>
      <species id="M_dtdp__n" name="dTDP [nucleus]" compartment="n" hasOnlySubstanceUnits="false" boundaryCondition="false" constant="false">
        <notes>
          <body xmlns="http://www.w3.org/1999/xhtml">
            <p>CHARGE: 0</p>
          </body>
        </notes>
      </species>
      <species id="M_dtmp__c" name="dTMP [cytoplasm]" compartment="c" hasOnlySubstanceUnits="false" boundaryCondition="false" constant="false">
        <notes>
          <body xmlns="http://www.w3.org/1999/xhtml">
            <p>CHARGE: 0</p>
          </body>
        </notes>
      </species>
      <species id="M_dttp__c" name="dTTP [cytoplasm]" compartment="c" hasOnlySubstanceUnits="false" boundaryCondition="false" constant="false">
        <notes>
          <body xmlns="http://www.w3.org/1999/xhtml">
            <p>CHARGE: 0</p>
          </body>
        </notes>
      </species>
      <species id="M_dttp__e" name="dTTP [extracellular]" compartment="e" hasOnlySubstanceUnits="false" boundaryCondition="false" constant="false">
        <notes>
          <body xmlns="http://www.w3.org/1999/xhtml">
            <p>CHARGE: 0</p>
          </body>
        </notes>
      </species>
      <species id="M_dudp__c" name="dUDP [cytoplasm]" compartment="c" hasOnlySubstanceUnits="false" boundaryCondition="false" constant="false">
        <notes>
          <body xmlns="http://www.w3.org/1999/xhtml">
            <p>CHARGE: 0</p>
          </body>
        </notes>
      </species>
      <species id="M_dudp__n" name="dUDP [nucleus]" compartment="n" hasOnlySubstanceUnits="false" boundaryCondition="false" constant="false">
        <notes>
          <body xmlns="http://www.w3.org/1999/xhtml">
            <p>CHARGE: 0</p>
          </body>
        </notes>
      </species>
      <species id="M_dump__c" name="dUMP [cytoplasm]" compartment="c" hasOnlySubstanceUnits="false" boundaryCondition="false" constant="false">
        <notes>
          <body xmlns="http://www.w3.org/1999/xhtml">
            <p>CHARGE: 0</p>
          </body>
        </notes>
      </species>
      <species id="M_dump__n" name="dUMP [nucleus]" compartment="n" hasOnlySubstanceUnits="false" boundaryCondition="false" constant="false">
        <notes>
          <body xmlns="http://www.w3.org/1999/xhtml">
            <p>CHARGE: 0</p>
          </body>
        </notes>
      </species>
      <species id="M_dutp__c" name="dUTP [cytoplasm]" compartment="c" hasOnlySubstanceUnits="false" boundaryCondition="false" constant="false">
        <notes>
          <body xmlns="http://www.w3.org/1999/xhtml">
            <p>CHARGE: 0</p>
          </body>
        </notes>
      </species>
      <species id="M_epist__c" name="episterol [cytoplasm]" compartment="c" hasOnlySubstanceUnits="false" boundaryCondition="false" constant="false">
        <notes>
          <body xmlns="http://www.w3.org/1999/xhtml">
            <p>CHARGE: 0</p>
          </body>
        </notes>
      </species>
      <species id="M_epist__e" name="episterol [extracellular]" compartment="e" hasOnlySubstanceUnits="false" boundaryCondition="false" constant="false">
        <notes>
          <body xmlns="http://www.w3.org/1999/xhtml">
            <p>CHARGE: 0</p>
          </body>
        </notes>
      </species>
      <species id="M_52376__r" name="episteryl palmitoleate [endoplasmic reticulum]" compartment="r" hasOnlySubstanceUnits="false" boundaryCondition="false" constant="false">
        <notes>
          <body xmlns="http://www.w3.org/1999/xhtml">
            <p>CHARGE: 0</p>
          </body>
        </notes>
      </species>
      <species id="M_18249__c" name="ergosta-5,7,22,24(28)-tetraen-3beta-ol [cytoplasm]" compartment="c" hasOnlySubstanceUnits="false" boundaryCondition="false" constant="false">
        <notes>
          <body xmlns="http://www.w3.org/1999/xhtml">
            <p>CHARGE: 0</p>
          </body>
        </notes>
      </species>
      <species id="M_18249__r" name="ergosta-5,7,22,24(28)-tetraen-3beta-ol [endoplasmic reticulum]" compartment="r" hasOnlySubstanceUnits="false" boundaryCondition="false" constant="false">
        <notes>
          <body xmlns="http://www.w3.org/1999/xhtml">
            <p>CHARGE: 0</p>
          </body>
        </notes>
      </species>
      <species id="M_52972__c" name="ergosta-5,7,24(28)-trien-3beta-ol [cytoplasm]" compartment="c" hasOnlySubstanceUnits="false" boundaryCondition="false" constant="false">
        <notes>
          <body xmlns="http://www.w3.org/1999/xhtml">
            <p>CHARGE: 0</p>
          </body>
        </notes>
      </species>
      <species id="M_ergst__ce" name="ergosterol [cell envelope]" compartment="ce" hasOnlySubstanceUnits="false" boundaryCondition="false" constant="false">
        <notes>
          <body xmlns="http://www.w3.org/1999/xhtml">
            <p>CHARGE: 0</p>
          </body>
        </notes>
      </species>
      <species id="M_ergst__c" name="ergosterol [cytoplasm]" compartment="c" hasOnlySubstanceUnits="false" boundaryCondition="false" constant="false">
        <notes>
          <body xmlns="http://www.w3.org/1999/xhtml">
            <p>CHARGE: 0</p>
          </body>
        </notes>
      </species>
      <species id="M_ergst__r" name="ergosterol [endoplasmic reticulum]" compartment="r" hasOnlySubstanceUnits="false" boundaryCondition="false" constant="false">
        <notes>
          <body xmlns="http://www.w3.org/1999/xhtml">
            <p>CHARGE: 0</p>
          </body>
        </notes>
      </species>
      <species id="M_ergst__l" name="ergosterol [lipid particle]" compartment="l" hasOnlySubstanceUnits="false" boundaryCondition="false" constant="false">
        <notes>
          <body xmlns="http://www.w3.org/1999/xhtml">
            <p>CHARGE: 0</p>
          </body>
        </notes>
      </species>
      <species id="M_ergst__e" name="ergosterol [extracellular]" compartment="e" hasOnlySubstanceUnits="false" boundaryCondition="false" constant="false">
        <notes>
          <body xmlns="http://www.w3.org/1999/xhtml">
            <p>CHARGE: 0</p>
          </body>
        </notes>
      </species>
      <species id="M_ergstest_SC__ce" name="ergosterol ester [cell envelope]" compartment="ce" hasOnlySubstanceUnits="false" boundaryCondition="false" constant="false">
        <notes>
          <body xmlns="http://www.w3.org/1999/xhtml">
            <p>CHARGE: 0</p>
          </body>
        </notes>
      </species>
      <species id="M_ergstest_SC__c" name="ergosterol ester [cytoplasm]" compartment="c" hasOnlySubstanceUnits="false" boundaryCondition="false" constant="false">
        <notes>
          <body xmlns="http://www.w3.org/1999/xhtml">
            <p>CHARGE: 0</p>
          </body>
        </notes>
      </species>
      <species id="M_ergstest_SC__l" name="ergosterol ester [lipid particle]" compartment="l" hasOnlySubstanceUnits="false" boundaryCondition="false" constant="false">
        <notes>
          <body xmlns="http://www.w3.org/1999/xhtml">
            <p>CHARGE: 0</p>
          </body>
        </notes>
      </species>
      <species id="M_21285__c" name="erythro-4-hydroxy-L-glutamic acid [cytoplasm]" compartment="c" hasOnlySubstanceUnits="false" boundaryCondition="false" constant="false">
        <notes>
          <body xmlns="http://www.w3.org/1999/xhtml">
            <p>CHARGE: 0</p>
          </body>
        </notes>
      </species>
      <species id="M_21285__m" name="erythro-4-hydroxy-L-glutamic acid [mitochondrion]" compartment="m" hasOnlySubstanceUnits="false" boundaryCondition="false" constant="false">
        <notes>
          <body xmlns="http://www.w3.org/1999/xhtml">
            <p>CHARGE: 0</p>
          </body>
        </notes>
      </species>
      <species id="M_21285__x" name="erythro-4-hydroxy-L-glutamic acid [peroxisome]" compartment="x" hasOnlySubstanceUnits="false" boundaryCondition="false" constant="false">
        <notes>
          <body xmlns="http://www.w3.org/1999/xhtml">
            <p>CHARGE: 0</p>
          </body>
        </notes>
      </species>
      <species id="M_etoh__c" name="ethanol [cytoplasm]" compartment="c" hasOnlySubstanceUnits="false" boundaryCondition="false" constant="false">
        <notes>
          <body xmlns="http://www.w3.org/1999/xhtml">
            <p>CHARGE: 0</p>
          </body>
        </notes>
      </species>
      <species id="M_etoh__m" name="ethanol [mitochondrion]" compartment="m" hasOnlySubstanceUnits="false" boundaryCondition="false" constant="false">
        <notes>
          <body xmlns="http://www.w3.org/1999/xhtml">
            <p>CHARGE: 0</p>
          </body>
        </notes>
      </species>
      <species id="M_etoh__e" name="ethanol [extracellular]" compartment="e" hasOnlySubstanceUnits="false" boundaryCondition="false" constant="false">
        <notes>
          <body xmlns="http://www.w3.org/1999/xhtml">
            <p>CHARGE: 0</p>
          </body>
        </notes>
      </species>
      <species id="M_etha__c" name="ethanolamine [cytoplasm]" compartment="c" hasOnlySubstanceUnits="false" boundaryCondition="false" constant="false">
        <notes>
          <body xmlns="http://www.w3.org/1999/xhtml">
            <p>CHARGE: 0</p>
          </body>
        </notes>
      </species>
      <species id="M_etha__e" name="ethanolamine [extracellular]" compartment="e" hasOnlySubstanceUnits="false" boundaryCondition="false" constant="false">
        <notes>
          <body xmlns="http://www.w3.org/1999/xhtml">
            <p>CHARGE: 0</p>
          </body>
        </notes>
      </species>
      <species id="M_27750__c" name="ethyl acetate [cytoplasm]" compartment="c" hasOnlySubstanceUnits="false" boundaryCondition="false" constant="false">
        <notes>
          <body xmlns="http://www.w3.org/1999/xhtml">
            <p>CHARGE: 0</p>
          </body>
        </notes>
      </species>
      <species id="M_27750__e" name="ethyl acetate [extracellular]" compartment="e" hasOnlySubstanceUnits="false" boundaryCondition="false" constant="false">
        <notes>
          <body xmlns="http://www.w3.org/1999/xhtml">
            <p>CHARGE: 0</p>
          </body>
        </notes>
      </species>
      <species id="M_fad__c" name="FAD [cytoplasm]" compartment="c" hasOnlySubstanceUnits="false" boundaryCondition="false" constant="false">
        <notes>
          <body xmlns="http://www.w3.org/1999/xhtml">
            <p>CHARGE: 0</p>
          </body>
        </notes>
      </species>
      <species id="M_fad__m" name="FAD [mitochondrion]" compartment="m" hasOnlySubstanceUnits="false" boundaryCondition="false" constant="false">
        <notes>
          <body xmlns="http://www.w3.org/1999/xhtml">
            <p>CHARGE: 0</p>
          </body>
        </notes>
      </species>
      <species id="M_fadh2__c" name="FADH2 [cytoplasm]" compartment="c" hasOnlySubstanceUnits="false" boundaryCondition="false" constant="false">
        <notes>
          <body xmlns="http://www.w3.org/1999/xhtml">
            <p>CHARGE: 0</p>
          </body>
        </notes>
      </species>
      <species id="M_fadh2__m" name="FADH2 [mitochondrion]" compartment="m" hasOnlySubstanceUnits="false" boundaryCondition="false" constant="false">
        <notes>
          <body xmlns="http://www.w3.org/1999/xhtml">
            <p>CHARGE: 0</p>
          </body>
        </notes>
      </species>
      <species id="M_frdp__l" name="farnesyl diphosphate [lipid particle]" compartment="l" hasOnlySubstanceUnits="false" boundaryCondition="false" constant="false">
        <notes>
          <body xmlns="http://www.w3.org/1999/xhtml">
            <p>CHARGE: 0</p>
          </body>
        </notes>
      </species>
      <species id="M_fa__ce" name="fatty acid [cell envelope]" compartment="ce" hasOnlySubstanceUnits="false" boundaryCondition="false" constant="false">
        <notes>
          <body xmlns="http://www.w3.org/1999/xhtml">
            <p>CHARGE: 0</p>
          </body>
        </notes>
      </species>
      <species id="M_fa__l" name="fatty acid [lipid particle]" compartment="l" hasOnlySubstanceUnits="false" boundaryCondition="false" constant="false">
        <notes>
          <body xmlns="http://www.w3.org/1999/xhtml">
            <p>CHARGE: 0</p>
          </body>
        </notes>
      </species>
      <species id="M_fa__m" name="fatty acid [mitochondrion]" compartment="m" hasOnlySubstanceUnits="false" boundaryCondition="false" constant="false">
        <notes>
          <body xmlns="http://www.w3.org/1999/xhtml">
            <p>CHARGE: 0</p>
          </body>
        </notes>
      </species>
      <species id="M_fa__e" name="fatty acid [extracellular]" compartment="e" hasOnlySubstanceUnits="false" boundaryCondition="false" constant="false">
        <notes>
          <body xmlns="http://www.w3.org/1999/xhtml">
            <p>CHARGE: 0</p>
          </body>
        </notes>
      </species>
      <species id="M_fecost__ce" name="fecosterol [cell envelope]" compartment="ce" hasOnlySubstanceUnits="false" boundaryCondition="false" constant="false">
        <notes>
          <body xmlns="http://www.w3.org/1999/xhtml">
            <p>CHARGE: 0</p>
          </body>
        </notes>
      </species>
      <species id="M_fecost__c" name="fecosterol [cytoplasm]" compartment="c" hasOnlySubstanceUnits="false" boundaryCondition="false" constant="false">
        <notes>
          <body xmlns="http://www.w3.org/1999/xhtml">
            <p>CHARGE: 0</p>
          </body>
        </notes>
      </species>
      <species id="M_fecost__r" name="fecosterol [endoplasmic reticulum]" compartment="r" hasOnlySubstanceUnits="false" boundaryCondition="false" constant="false">
        <notes>
          <body xmlns="http://www.w3.org/1999/xhtml">
            <p>CHARGE: 0</p>
          </body>
        </notes>
      </species>
      <species id="M_fecost__l" name="fecosterol [lipid particle]" compartment="l" hasOnlySubstanceUnits="false" boundaryCondition="false" constant="false">
        <notes>
          <body xmlns="http://www.w3.org/1999/xhtml">
            <p>CHARGE: 0</p>
          </body>
        </notes>
      </species>
      <species id="M_fecost__e" name="fecosterol [extracellular]" compartment="e" hasOnlySubstanceUnits="false" boundaryCondition="false" constant="false">
        <notes>
          <body xmlns="http://www.w3.org/1999/xhtml">
            <p>CHARGE: 0</p>
          </body>
        </notes>
      </species>
      <species id="M_fecostest_SC__ce" name="fecosterol ester [cell envelope]" compartment="ce" hasOnlySubstanceUnits="false" boundaryCondition="false" constant="false">
        <notes>
          <body xmlns="http://www.w3.org/1999/xhtml">
            <p>CHARGE: 0</p>
          </body>
        </notes>
      </species>
      <species id="M_fecostest_SC__l" name="fecosterol ester [lipid particle]" compartment="l" hasOnlySubstanceUnits="false" boundaryCondition="false" constant="false">
        <notes>
          <body xmlns="http://www.w3.org/1999/xhtml">
            <p>CHARGE: 0</p>
          </body>
        </notes>
      </species>
      <species id="M_ficytc__m" name="ferricytochrome c [mitochondrion]" compartment="m" hasOnlySubstanceUnits="false" boundaryCondition="false" constant="false">
        <notes>
          <body xmlns="http://www.w3.org/1999/xhtml">
            <p>CHARGE: 0</p>
          </body>
        </notes>
      </species>
      <species id="M_focytc__m" name="ferrocytochrome c [mitochondrion]" compartment="m" hasOnlySubstanceUnits="false" boundaryCondition="false" constant="false">
        <notes>
          <body xmlns="http://www.w3.org/1999/xhtml">
            <p>CHARGE: 0</p>
          </body>
        </notes>
      </species>
      <species id="M_17627__m" name="ferroheme b [mitochondrion]" compartment="m" hasOnlySubstanceUnits="false" boundaryCondition="false" constant="false">
        <notes>
          <body xmlns="http://www.w3.org/1999/xhtml">
            <p>CHARGE: 0</p>
          </body>
        </notes>
      </species>
      <species id="M_fmn__c" name="FMN [cytoplasm]" compartment="c" hasOnlySubstanceUnits="false" boundaryCondition="false" constant="false">
        <notes>
          <body xmlns="http://www.w3.org/1999/xhtml">
            <p>CHARGE: 0</p>
          </body>
        </notes>
      </species>
      <species id="M_fmn__m" name="FMN [mitochondrion]" compartment="m" hasOnlySubstanceUnits="false" boundaryCondition="false" constant="false">
        <notes>
          <body xmlns="http://www.w3.org/1999/xhtml">
            <p>CHARGE: 0</p>
          </body>
        </notes>
      </species>
      <species id="M_fmn__e" name="FMN [extracellular]" compartment="e" hasOnlySubstanceUnits="false" boundaryCondition="false" constant="false">
        <notes>
          <body xmlns="http://www.w3.org/1999/xhtml">
            <p>CHARGE: 0</p>
          </body>
        </notes>
      </species>
      <species id="M_fald__c" name="formaldehyde [cytoplasm]" compartment="c" hasOnlySubstanceUnits="false" boundaryCondition="false" constant="false">
        <notes>
          <body xmlns="http://www.w3.org/1999/xhtml">
            <p>CHARGE: 0</p>
          </body>
        </notes>
      </species>
      <species id="M_for__c" name="formate [cytoplasm]" compartment="c" hasOnlySubstanceUnits="false" boundaryCondition="false" constant="false">
        <notes>
          <body xmlns="http://www.w3.org/1999/xhtml">
            <p>CHARGE: 0</p>
          </body>
        </notes>
      </species>
      <species id="M_for__m" name="formate [mitochondrion]" compartment="m" hasOnlySubstanceUnits="false" boundaryCondition="false" constant="false">
        <notes>
          <body xmlns="http://www.w3.org/1999/xhtml">
            <p>CHARGE: 0</p>
          </body>
        </notes>
      </species>
      <species id="M_for__e" name="formate [extracellular]" compartment="e" hasOnlySubstanceUnits="false" boundaryCondition="false" constant="false">
        <notes>
          <body xmlns="http://www.w3.org/1999/xhtml">
            <p>CHARGE: 0</p>
          </body>
        </notes>
      </species>
      <species id="M_fum__c" name="fumarate [cytoplasm]" compartment="c" hasOnlySubstanceUnits="false" boundaryCondition="false" constant="false">
        <notes>
          <body xmlns="http://www.w3.org/1999/xhtml">
            <p>CHARGE: 0</p>
          </body>
        </notes>
      </species>
      <species id="M_fum__m" name="fumarate [mitochondrion]" compartment="m" hasOnlySubstanceUnits="false" boundaryCondition="false" constant="false">
        <notes>
          <body xmlns="http://www.w3.org/1999/xhtml">
            <p>CHARGE: 0</p>
          </body>
        </notes>
      </species>
      <species id="M_fum__e" name="fumarate [extracellular]" compartment="e" hasOnlySubstanceUnits="false" boundaryCondition="false" constant="false">
        <notes>
          <body xmlns="http://www.w3.org/1999/xhtml">
            <p>CHARGE: 0</p>
          </body>
        </notes>
      </species>
      <species id="M_28474__e" name="gamma-amino-gamma-cyanobutanoic acid [extracellular]" compartment="e" hasOnlySubstanceUnits="false" boundaryCondition="false" constant="false">
        <notes>
          <body xmlns="http://www.w3.org/1999/xhtml">
            <p>CHARGE: 0</p>
          </body>
        </notes>
      </species>
      <species id="M_30566__c" name="gamma-aminobutyrate [cytoplasm]" compartment="c" hasOnlySubstanceUnits="false" boundaryCondition="false" constant="false">
        <notes>
          <body xmlns="http://www.w3.org/1999/xhtml">
            <p>CHARGE: 0</p>
          </body>
        </notes>
      </species>
      <species id="M_30566__m" name="gamma-aminobutyrate [mitochondrion]" compartment="m" hasOnlySubstanceUnits="false" boundaryCondition="false" constant="false">
        <notes>
          <body xmlns="http://www.w3.org/1999/xhtml">
            <p>CHARGE: 0</p>
          </body>
        </notes>
      </species>
      <species id="M_30566__e" name="gamma-aminobutyrate [extracellular]" compartment="e" hasOnlySubstanceUnits="false" boundaryCondition="false" constant="false">
        <notes>
          <body xmlns="http://www.w3.org/1999/xhtml">
            <p>CHARGE: 0</p>
          </body>
        </notes>
      </species>
      <species id="M_gdp__c" name="GDP [cytoplasm]" compartment="c" hasOnlySubstanceUnits="false" boundaryCondition="false" constant="false">
        <notes>
          <body xmlns="http://www.w3.org/1999/xhtml">
            <p>CHARGE: 0</p>
          </body>
        </notes>
      </species>
      <species id="M_gdp__g" name="GDP [Golgi]" compartment="g" hasOnlySubstanceUnits="false" boundaryCondition="false" constant="false">
        <notes>
          <body xmlns="http://www.w3.org/1999/xhtml">
            <p>CHARGE: 0</p>
          </body>
        </notes>
      </species>
      <species id="M_gdp__m" name="GDP [mitochondrion]" compartment="m" hasOnlySubstanceUnits="false" boundaryCondition="false" constant="false">
        <notes>
          <body xmlns="http://www.w3.org/1999/xhtml">
            <p>CHARGE: 0</p>
          </body>
        </notes>
      </species>
      <species id="M_gdp__n" name="GDP [nucleus]" compartment="n" hasOnlySubstanceUnits="false" boundaryCondition="false" constant="false">
        <notes>
          <body xmlns="http://www.w3.org/1999/xhtml">
            <p>CHARGE: 0</p>
          </body>
        </notes>
      </species>
      <species id="M_15820__c" name="GDP-alpha-D-mannose [cytoplasm]" compartment="c" hasOnlySubstanceUnits="false" boundaryCondition="false" constant="false">
        <notes>
          <body xmlns="http://www.w3.org/1999/xhtml">
            <p>CHARGE: 0</p>
          </body>
        </notes>
      </species>
      <species id="M_15820__g" name="GDP-alpha-D-mannose [Golgi]" compartment="g" hasOnlySubstanceUnits="false" boundaryCondition="false" constant="false">
        <notes>
          <body xmlns="http://www.w3.org/1999/xhtml">
            <p>CHARGE: 0</p>
          </body>
        </notes>
      </species>
      <species id="M_grdp__c" name="geranyl diphosphate [cytoplasm]" compartment="c" hasOnlySubstanceUnits="false" boundaryCondition="false" constant="false">
        <notes>
          <body xmlns="http://www.w3.org/1999/xhtml">
            <p>CHARGE: 0</p>
          </body>
        </notes>
      </species>
      <species id="M_ggdp__l" name="geranylgeranyl diphosphate [lipid particle]" compartment="l" hasOnlySubstanceUnits="false" boundaryCondition="false" constant="false">
        <notes>
          <body xmlns="http://www.w3.org/1999/xhtml">
            <p>CHARGE: 0</p>
          </body>
        </notes>
      </species>
      <species id="M_29166__c" name="Gln-tRNA(Gln) [cytoplasm]" compartment="c" hasOnlySubstanceUnits="false" boundaryCondition="false" constant="false">
        <notes>
          <body xmlns="http://www.w3.org/1999/xhtml">
            <p>CHARGE: 0</p>
          </body>
        </notes>
      </species>
      <species id="M_29157__c" name="Glu-tRNA(Glu) [cytoplasm]" compartment="c" hasOnlySubstanceUnits="false" boundaryCondition="false" constant="false">
        <notes>
          <body xmlns="http://www.w3.org/1999/xhtml">
            <p>CHARGE: 0</p>
          </body>
        </notes>
      </species>
      <species id="M_29157__m" name="Glu-tRNA(Glu) [mitochondrion]" compartment="m" hasOnlySubstanceUnits="false" boundaryCondition="false" constant="false">
        <notes>
          <body xmlns="http://www.w3.org/1999/xhtml">
            <p>CHARGE: 0</p>
          </body>
        </notes>
      </species>
      <species id="M_gthrd__c" name="glutathione [cytoplasm]" compartment="c" hasOnlySubstanceUnits="false" boundaryCondition="false" constant="false">
        <notes>
          <body xmlns="http://www.w3.org/1999/xhtml">
            <p>CHARGE: 0</p>
          </body>
        </notes>
      </species>
      <species id="M_gthrd__m" name="glutathione [mitochondrion]" compartment="m" hasOnlySubstanceUnits="false" boundaryCondition="false" constant="false">
        <notes>
          <body xmlns="http://www.w3.org/1999/xhtml">
            <p>CHARGE: 0</p>
          </body>
        </notes>
      </species>
      <species id="M_gthrd__v" name="glutathione [vacuole]" compartment="v" hasOnlySubstanceUnits="false" boundaryCondition="false" constant="false">
        <notes>
          <body xmlns="http://www.w3.org/1999/xhtml">
            <p>CHARGE: 0</p>
          </body>
        </notes>
      </species>
      <species id="M_gthrd__e" name="glutathione [extracellular]" compartment="e" hasOnlySubstanceUnits="false" boundaryCondition="false" constant="false">
        <notes>
          <body xmlns="http://www.w3.org/1999/xhtml">
            <p>CHARGE: 0</p>
          </body>
        </notes>
      </species>
      <species id="M_17858__c" name="glutathione disulfide [cytoplasm]" compartment="c" hasOnlySubstanceUnits="false" boundaryCondition="false" constant="false">
        <notes>
          <body xmlns="http://www.w3.org/1999/xhtml">
            <p>CHARGE: 0</p>
          </body>
        </notes>
      </species>
      <species id="M_17858__m" name="glutathione disulfide [mitochondrion]" compartment="m" hasOnlySubstanceUnits="false" boundaryCondition="false" constant="false">
        <notes>
          <body xmlns="http://www.w3.org/1999/xhtml">
            <p>CHARGE: 0</p>
          </body>
        </notes>
      </species>
      <species id="M_17858__e" name="glutathione disulfide [extracellular]" compartment="e" hasOnlySubstanceUnits="false" boundaryCondition="false" constant="false">
        <notes>
          <body xmlns="http://www.w3.org/1999/xhtml">
            <p>CHARGE: 0</p>
          </body>
        </notes>
      </species>
      <species id="M_29156__c" name="Gly-tRNA(Gly) [cytoplasm]" compartment="c" hasOnlySubstanceUnits="false" boundaryCondition="false" constant="false">
        <notes>
          <body xmlns="http://www.w3.org/1999/xhtml">
            <p>CHARGE: 0</p>
          </body>
        </notes>
      </species>
      <species id="M_53022__r" name="glycan G00006 [endoplasmic reticulum]" compartment="r" hasOnlySubstanceUnits="false" boundaryCondition="false" constant="false">
        <notes>
          <body xmlns="http://www.w3.org/1999/xhtml">
            <p>CHARGE: 0</p>
          </body>
        </notes>
      </species>
      <species id="M_53023__r" name="glycan G10595 [endoplasmic reticulum]" compartment="r" hasOnlySubstanceUnits="false" boundaryCondition="false" constant="false">
        <notes>
          <body xmlns="http://www.w3.org/1999/xhtml">
            <p>CHARGE: 0</p>
          </body>
        </notes>
      </species>
      <species id="M_G13046__r" name="glycan G13046 [endoplasmic reticulum]" compartment="r" hasOnlySubstanceUnits="false" boundaryCondition="false" constant="false">
        <notes>
          <body xmlns="http://www.w3.org/1999/xhtml">
            <p>CHARGE: 0</p>
          </body>
        </notes>
      </species>
      <species id="M_g3p__c" name="glyceraldehyde 3-phosphate [cytoplasm]" compartment="c" hasOnlySubstanceUnits="false" boundaryCondition="false" constant="false">
        <notes>
          <body xmlns="http://www.w3.org/1999/xhtml">
            <p>CHARGE: 0</p>
          </body>
        </notes>
      </species>
      <species id="M_glyc__c" name="glycerol [cytoplasm]" compartment="c" hasOnlySubstanceUnits="false" boundaryCondition="false" constant="false">
        <notes>
          <body xmlns="http://www.w3.org/1999/xhtml">
            <p>CHARGE: 0</p>
          </body>
        </notes>
      </species>
      <species id="M_glyc__e" name="glycerol [extracellular]" compartment="e" hasOnlySubstanceUnits="false" boundaryCondition="false" constant="false">
        <notes>
          <body xmlns="http://www.w3.org/1999/xhtml">
            <p>CHARGE: 0</p>
          </body>
        </notes>
      </species>
      <species id="M_dha__c" name="glycerone [cytoplasm]" compartment="c" hasOnlySubstanceUnits="false" boundaryCondition="false" constant="false">
        <notes>
          <body xmlns="http://www.w3.org/1999/xhtml">
            <p>CHARGE: 0</p>
          </body>
        </notes>
      </species>
      <species id="M_dhap__c" name="dihydroxyacetone phosphate [cytoplasm]" compartment="c" hasOnlySubstanceUnits="false" boundaryCondition="false" constant="false">
        <notes>
          <body xmlns="http://www.w3.org/1999/xhtml">
            <p>CHARGE: 0</p>
          </body>
        </notes>
      </species>
      <species id="M_dhap__r" name="dihydroxyacetone phosphate [endoplasmic reticulum]" compartment="r" hasOnlySubstanceUnits="false" boundaryCondition="false" constant="false">
        <notes>
          <body xmlns="http://www.w3.org/1999/xhtml">
            <p>CHARGE: 0</p>
          </body>
        </notes>
      </species>
      <species id="M_dhap__l" name="dihydroxyacetone phosphate [lipid particle]" compartment="l" hasOnlySubstanceUnits="false" boundaryCondition="false" constant="false">
        <notes>
          <body xmlns="http://www.w3.org/1999/xhtml">
            <p>CHARGE: 0</p>
          </body>
        </notes>
      </species>
      <species id="M_dhap__m" name="dihydroxyacetone phosphate [mitochondrion]" compartment="m" hasOnlySubstanceUnits="false" boundaryCondition="false" constant="false">
        <notes>
          <body xmlns="http://www.w3.org/1999/xhtml">
            <p>CHARGE: 0</p>
          </body>
        </notes>
      </species>
      <species id="M_52330__ce" name="glycerophosphatidylethanolamine [cell envelope]" compartment="ce" hasOnlySubstanceUnits="false" boundaryCondition="false" constant="false">
        <notes>
          <body xmlns="http://www.w3.org/1999/xhtml">
            <p>CHARGE: 0</p>
          </body>
        </notes>
      </species>
      <species id="M_gly__c" name="L-glycine [cytoplasm]" compartment="c" hasOnlySubstanceUnits="false" boundaryCondition="false" constant="false">
        <notes>
          <body xmlns="http://www.w3.org/1999/xhtml">
            <p>CHARGE: 0</p>
          </body>
        </notes>
      </species>
      <species id="M_gly__m" name="L-glycine [mitochondrion]" compartment="m" hasOnlySubstanceUnits="false" boundaryCondition="false" constant="false">
        <notes>
          <body xmlns="http://www.w3.org/1999/xhtml">
            <p>CHARGE: 0</p>
          </body>
        </notes>
      </species>
      <species id="M_gly__e" name="L-glycine [extracellular]" compartment="e" hasOnlySubstanceUnits="false" boundaryCondition="false" constant="false">
        <notes>
          <body xmlns="http://www.w3.org/1999/xhtml">
            <p>CHARGE: 0</p>
          </body>
        </notes>
      </species>
      <species id="M_glycogen__c" name="glycogen [cytoplasm]" compartment="c" hasOnlySubstanceUnits="false" boundaryCondition="false" constant="false">
        <notes>
          <body xmlns="http://www.w3.org/1999/xhtml">
            <p>CHARGE: 0</p>
          </body>
        </notes>
      </species>
      <species id="M_glycogen__v" name="glycogen [vacuole]" compartment="v" hasOnlySubstanceUnits="false" boundaryCondition="false" constant="false">
        <notes>
          <body xmlns="http://www.w3.org/1999/xhtml">
            <p>CHARGE: 0</p>
          </body>
        </notes>
      </species>
      <species id="M_gcald__c" name="glycolaldehyde [cytoplasm]" compartment="c" hasOnlySubstanceUnits="false" boundaryCondition="false" constant="false">
        <notes>
          <body xmlns="http://www.w3.org/1999/xhtml">
            <p>CHARGE: 0</p>
          </body>
        </notes>
      </species>
      <species id="M_gcald__m" name="glycolaldehyde [mitochondrion]" compartment="m" hasOnlySubstanceUnits="false" boundaryCondition="false" constant="false">
        <notes>
          <body xmlns="http://www.w3.org/1999/xhtml">
            <p>CHARGE: 0</p>
          </body>
        </notes>
      </species>
      <species id="M_gcald__e" name="glycolaldehyde [extracellular]" compartment="e" hasOnlySubstanceUnits="false" boundaryCondition="false" constant="false">
        <notes>
          <body xmlns="http://www.w3.org/1999/xhtml">
            <p>CHARGE: 0</p>
          </body>
        </notes>
      </species>
      <species id="M_glp__c" name="glycylpeptide [cytoplasm]" compartment="c" hasOnlySubstanceUnits="false" boundaryCondition="false" constant="false">
        <notes>
          <body xmlns="http://www.w3.org/1999/xhtml">
            <p>CHARGE: 0</p>
          </body>
        </notes>
      </species>
      <species id="M_glx__c" name="glyoxylate [cytoplasm]" compartment="c" hasOnlySubstanceUnits="false" boundaryCondition="false" constant="false">
        <notes>
          <body xmlns="http://www.w3.org/1999/xhtml">
            <p>CHARGE: 0</p>
          </body>
        </notes>
      </species>
      <species id="M_glx__x" name="glyoxylate [peroxisome]" compartment="x" hasOnlySubstanceUnits="false" boundaryCondition="false" constant="false">
        <notes>
          <body xmlns="http://www.w3.org/1999/xhtml">
            <p>CHARGE: 0</p>
          </body>
        </notes>
      </species>
      <species id="M_glx__e" name="glyoxylate [extracellular]" compartment="e" hasOnlySubstanceUnits="false" boundaryCondition="false" constant="false">
        <notes>
          <body xmlns="http://www.w3.org/1999/xhtml">
            <p>CHARGE: 0</p>
          </body>
        </notes>
      </species>
      <species id="M_gmp__c" name="GMP [cytoplasm]" compartment="c" hasOnlySubstanceUnits="false" boundaryCondition="false" constant="false">
        <notes>
          <body xmlns="http://www.w3.org/1999/xhtml">
            <p>CHARGE: 0</p>
          </body>
        </notes>
      </species>
      <species id="M_gmp__g" name="GMP [Golgi]" compartment="g" hasOnlySubstanceUnits="false" boundaryCondition="false" constant="false">
        <notes>
          <body xmlns="http://www.w3.org/1999/xhtml">
            <p>CHARGE: 0</p>
          </body>
        </notes>
      </species>
      <species id="M_gmp__m" name="GMP [mitochondrion]" compartment="m" hasOnlySubstanceUnits="false" boundaryCondition="false" constant="false">
        <notes>
          <body xmlns="http://www.w3.org/1999/xhtml">
            <p>CHARGE: 0</p>
          </body>
        </notes>
      </species>
      <species id="M_gtp__c" name="GTP [cytoplasm]" compartment="c" hasOnlySubstanceUnits="false" boundaryCondition="false" constant="false">
        <notes>
          <body xmlns="http://www.w3.org/1999/xhtml">
            <p>CHARGE: 0</p>
          </body>
        </notes>
      </species>
      <species id="M_gtp__m" name="GTP [mitochondrion]" compartment="m" hasOnlySubstanceUnits="false" boundaryCondition="false" constant="false">
        <notes>
          <body xmlns="http://www.w3.org/1999/xhtml">
            <p>CHARGE: 0</p>
          </body>
        </notes>
      </species>
      <species id="M_gua__c" name="guanine [cytoplasm]" compartment="c" hasOnlySubstanceUnits="false" boundaryCondition="false" constant="false">
        <notes>
          <body xmlns="http://www.w3.org/1999/xhtml">
            <p>CHARGE: 0</p>
          </body>
        </notes>
      </species>
      <species id="M_gua__m" name="guanine [mitochondrion]" compartment="m" hasOnlySubstanceUnits="false" boundaryCondition="false" constant="false">
        <notes>
          <body xmlns="http://www.w3.org/1999/xhtml">
            <p>CHARGE: 0</p>
          </body>
        </notes>
      </species>
      <species id="M_gua__e" name="guanine [extracellular]" compartment="e" hasOnlySubstanceUnits="false" boundaryCondition="false" constant="false">
        <notes>
          <body xmlns="http://www.w3.org/1999/xhtml">
            <p>CHARGE: 0</p>
          </body>
        </notes>
      </species>
      <species id="M_gsn__c" name="guanosine [cytoplasm]" compartment="c" hasOnlySubstanceUnits="false" boundaryCondition="false" constant="false">
        <notes>
          <body xmlns="http://www.w3.org/1999/xhtml">
            <p>CHARGE: 0</p>
          </body>
        </notes>
      </species>
      <species id="M_gsn__m" name="guanosine [mitochondrion]" compartment="m" hasOnlySubstanceUnits="false" boundaryCondition="false" constant="false">
        <notes>
          <body xmlns="http://www.w3.org/1999/xhtml">
            <p>CHARGE: 0</p>
          </body>
        </notes>
      </species>
      <species id="M_gsn__e" name="guanosine [extracellular]" compartment="e" hasOnlySubstanceUnits="false" boundaryCondition="false" constant="false">
        <notes>
          <body xmlns="http://www.w3.org/1999/xhtml">
            <p>CHARGE: 0</p>
          </body>
        </notes>
      </species>
      <species id="M_hemeA__m" name="heme a [mitochondrion]" compartment="m" hasOnlySubstanceUnits="false" boundaryCondition="false" constant="false">
        <notes>
          <body xmlns="http://www.w3.org/1999/xhtml">
            <p>CHARGE: 0</p>
          </body>
        </notes>
      </species>
      <species id="M_hemeO__m" name="heme o [mitochondrion]" compartment="m" hasOnlySubstanceUnits="false" boundaryCondition="false" constant="false">
        <notes>
          <body xmlns="http://www.w3.org/1999/xhtml">
            <p>CHARGE: 0</p>
          </body>
        </notes>
      </species>
      <species id="M_53032__l" name="henicosaprenyl diphosphate [lipid particle]" compartment="l" hasOnlySubstanceUnits="false" boundaryCondition="false" constant="false">
        <notes>
          <body xmlns="http://www.w3.org/1999/xhtml">
            <p>CHARGE: 0</p>
          </body>
        </notes>
      </species>
      <species id="M_53036__l" name="heptadecaprenyl diphosphate [lipid particle]" compartment="l" hasOnlySubstanceUnits="false" boundaryCondition="false" constant="false">
        <notes>
          <body xmlns="http://www.w3.org/1999/xhtml">
            <p>CHARGE: 0</p>
          </body>
        </notes>
      </species>
      <species id="M_53046__l" name="heptaprenyl diphosphate [lipid particle]" compartment="l" hasOnlySubstanceUnits="false" boundaryCondition="false" constant="false">
        <notes>
          <body xmlns="http://www.w3.org/1999/xhtml">
            <p>CHARGE: 0</p>
          </body>
        </notes>
      </species>
      <species id="M_52966__c" name="hexacosanoyl-CoA [cytoplasm]" compartment="c" hasOnlySubstanceUnits="false" boundaryCondition="false" constant="false">
        <notes>
          <body xmlns="http://www.w3.org/1999/xhtml">
            <p>CHARGE: 0</p>
          </body>
        </notes>
      </species>
      <species id="M_52966__r" name="hexacosanoyl-CoA [endoplasmic reticulum]" compartment="r" hasOnlySubstanceUnits="false" boundaryCondition="false" constant="false">
        <notes>
          <body xmlns="http://www.w3.org/1999/xhtml">
            <p>CHARGE: 0</p>
          </body>
        </notes>
      </species>
      <species id="M_52966__x" name="hexacosanoyl-CoA [peroxisome]" compartment="x" hasOnlySubstanceUnits="false" boundaryCondition="false" constant="false">
        <notes>
          <body xmlns="http://www.w3.org/1999/xhtml">
            <p>CHARGE: 0</p>
          </body>
        </notes>
      </species>
      <species id="M_52381__c" name="hexadec-2-enoyl-CoA [cytoplasm]" compartment="c" hasOnlySubstanceUnits="false" boundaryCondition="false" constant="false">
        <notes>
          <body xmlns="http://www.w3.org/1999/xhtml">
            <p>CHARGE: 0</p>
          </body>
        </notes>
      </species>
      <species id="M_52381__x" name="hexadec-2-enoyl-CoA [peroxisome]" compartment="x" hasOnlySubstanceUnits="false" boundaryCondition="false" constant="false">
        <notes>
          <body xmlns="http://www.w3.org/1999/xhtml">
            <p>CHARGE: 0</p>
          </body>
        </notes>
      </species>
      <species id="M_hxdcal__r" name="hexadecanal [endoplasmic reticulum]" compartment="r" hasOnlySubstanceUnits="false" boundaryCondition="false" constant="false">
        <notes>
          <body xmlns="http://www.w3.org/1999/xhtml">
            <p>CHARGE: 0</p>
          </body>
        </notes>
      </species>
      <species id="M_hxdcal__e" name="hexadecanal [extracellular]" compartment="e" hasOnlySubstanceUnits="false" boundaryCondition="false" constant="false">
        <notes>
          <body xmlns="http://www.w3.org/1999/xhtml">
            <p>CHARGE: 0</p>
          </body>
        </notes>
      </species>
      <species id="M_53037__l" name="hexadecaprenyl diphosphate [lipid particle]" compartment="l" hasOnlySubstanceUnits="false" boundaryCondition="false" constant="false">
        <notes>
          <body xmlns="http://www.w3.org/1999/xhtml">
            <p>CHARGE: 0</p>
          </body>
        </notes>
      </species>
      <species id="M_53047__l" name="hexaprenyl diphosphate [lipid particle]" compartment="l" hasOnlySubstanceUnits="false" boundaryCondition="false" constant="false">
        <notes>
          <body xmlns="http://www.w3.org/1999/xhtml">
            <p>CHARGE: 0</p>
          </body>
        </notes>
      </species>
      <species id="M_53047__m" name="hexaprenyl diphosphate [mitochondrion]" compartment="m" hasOnlySubstanceUnits="false" boundaryCondition="false" constant="false">
        <notes>
          <body xmlns="http://www.w3.org/1999/xhtml">
            <p>CHARGE: 0</p>
          </body>
        </notes>
      </species>
      <species id="M_29155__c" name="His-tRNA(His) [cytoplasm]" compartment="c" hasOnlySubstanceUnits="false" boundaryCondition="false" constant="false">
        <notes>
          <body xmlns="http://www.w3.org/1999/xhtml">
            <p>CHARGE: 0</p>
          </body>
        </notes>
      </species>
      <species id="M_29155__m" name="His-tRNA(His) [mitochondrion]" compartment="m" hasOnlySubstanceUnits="false" boundaryCondition="false" constant="false">
        <notes>
          <body xmlns="http://www.w3.org/1999/xhtml">
            <p>CHARGE: 0</p>
          </body>
        </notes>
      </species>
      <species id="M_36457__m" name="homocitrate(3-) [mitochondrion]" compartment="m" hasOnlySubstanceUnits="false" boundaryCondition="false" constant="false">
        <notes>
          <body xmlns="http://www.w3.org/1999/xhtml">
            <p>CHARGE: 0</p>
          </body>
        </notes>
      </species>
      <species id="M_36457__n" name="homocitrate(3-) [nucleus]" compartment="n" hasOnlySubstanceUnits="false" boundaryCondition="false" constant="false">
        <notes>
          <body xmlns="http://www.w3.org/1999/xhtml">
            <p>CHARGE: 0</p>
          </body>
        </notes>
      </species>
      <species id="M_30904__m" name="homoisocitrate(3-) [mitochondrion]" compartment="m" hasOnlySubstanceUnits="false" boundaryCondition="false" constant="false">
        <notes>
          <body xmlns="http://www.w3.org/1999/xhtml">
            <p>CHARGE: 0</p>
          </body>
        </notes>
      </species>
      <species id="M_h2o2__c" name="hydrogen peroxide [cytoplasm]" compartment="c" hasOnlySubstanceUnits="false" boundaryCondition="false" constant="false">
        <notes>
          <body xmlns="http://www.w3.org/1999/xhtml">
            <p>CHARGE: 0</p>
          </body>
        </notes>
      </species>
      <species id="M_h2o2__m" name="hydrogen peroxide [mitochondrion]" compartment="m" hasOnlySubstanceUnits="false" boundaryCondition="false" constant="false">
        <notes>
          <body xmlns="http://www.w3.org/1999/xhtml">
            <p>CHARGE: 0</p>
          </body>
        </notes>
      </species>
      <species id="M_h2o2__n" name="hydrogen peroxide [nucleus]" compartment="n" hasOnlySubstanceUnits="false" boundaryCondition="false" constant="false">
        <notes>
          <body xmlns="http://www.w3.org/1999/xhtml">
            <p>CHARGE: 0</p>
          </body>
        </notes>
      </species>
      <species id="M_h2o2__x" name="hydrogen peroxide [peroxisome]" compartment="x" hasOnlySubstanceUnits="false" boundaryCondition="false" constant="false">
        <notes>
          <body xmlns="http://www.w3.org/1999/xhtml">
            <p>CHARGE: 0</p>
          </body>
        </notes>
      </species>
      <species id="M_h2s__c" name="hydrogen sulfide [cytoplasm]" compartment="c" hasOnlySubstanceUnits="false" boundaryCondition="false" constant="false">
        <notes>
          <body xmlns="http://www.w3.org/1999/xhtml">
            <p>CHARGE: 0</p>
          </body>
        </notes>
      </species>
      <species id="M_hxan__c" name="hypoxanthine [cytoplasm]" compartment="c" hasOnlySubstanceUnits="false" boundaryCondition="false" constant="false">
        <notes>
          <body xmlns="http://www.w3.org/1999/xhtml">
            <p>CHARGE: 0</p>
          </body>
        </notes>
      </species>
      <species id="M_hxan__e" name="hypoxanthine [extracellular]" compartment="e" hasOnlySubstanceUnits="false" boundaryCondition="false" constant="false">
        <notes>
          <body xmlns="http://www.w3.org/1999/xhtml">
            <p>CHARGE: 0</p>
          </body>
        </notes>
      </species>
      <species id="M_53033__l" name="icosaprenyl diphosphate [lipid particle]" compartment="l" hasOnlySubstanceUnits="false" boundaryCondition="false" constant="false">
        <notes>
          <body xmlns="http://www.w3.org/1999/xhtml">
            <p>CHARGE: 0</p>
          </body>
        </notes>
      </species>
      <species id="M_29160__c" name="Ile-tRNA(Ile) [cytoplasm]" compartment="c" hasOnlySubstanceUnits="false" boundaryCondition="false" constant="false">
        <notes>
          <body xmlns="http://www.w3.org/1999/xhtml">
            <p>CHARGE: 0</p>
          </body>
        </notes>
      </species>
      <species id="M_29160__m" name="Ile-tRNA(Ile) [mitochondrion]" compartment="m" hasOnlySubstanceUnits="false" boundaryCondition="false" constant="false">
        <notes>
          <body xmlns="http://www.w3.org/1999/xhtml">
            <p>CHARGE: 0</p>
          </body>
        </notes>
      </species>
      <species id="M_50616__c" name="iminoaspartic acid [cytoplasm]" compartment="c" hasOnlySubstanceUnits="false" boundaryCondition="false" constant="false">
        <notes>
          <body xmlns="http://www.w3.org/1999/xhtml">
            <p>CHARGE: 0</p>
          </body>
        </notes>
      </species>
      <species id="M_imp__c" name="IMP [cytoplasm]" compartment="c" hasOnlySubstanceUnits="false" boundaryCondition="false" constant="false">
        <notes>
          <body xmlns="http://www.w3.org/1999/xhtml">
            <p>CHARGE: 0</p>
          </body>
        </notes>
      </species>
      <species id="M_18086__c" name="indol-3-ylacetaldehyde [cytoplasm]" compartment="c" hasOnlySubstanceUnits="false" boundaryCondition="false" constant="false">
        <notes>
          <body xmlns="http://www.w3.org/1999/xhtml">
            <p>CHARGE: 0</p>
          </body>
        </notes>
      </species>
      <species id="M_18086__m" name="indol-3-ylacetaldehyde [mitochondrion]" compartment="m" hasOnlySubstanceUnits="false" boundaryCondition="false" constant="false">
        <notes>
          <body xmlns="http://www.w3.org/1999/xhtml">
            <p>CHARGE: 0</p>
          </body>
        </notes>
      </species>
      <species id="M_18086__e" name="indol-3-ylacetaldehyde [extracellular]" compartment="e" hasOnlySubstanceUnits="false" boundaryCondition="false" constant="false">
        <notes>
          <body xmlns="http://www.w3.org/1999/xhtml">
            <p>CHARGE: 0</p>
          </body>
        </notes>
      </species>
      <species id="M_30854__c" name="indole-3-acetate [cytoplasm]" compartment="c" hasOnlySubstanceUnits="false" boundaryCondition="false" constant="false">
        <notes>
          <body xmlns="http://www.w3.org/1999/xhtml">
            <p>CHARGE: 0</p>
          </body>
        </notes>
      </species>
      <species id="M_30854__m" name="indole-3-acetate [mitochondrion]" compartment="m" hasOnlySubstanceUnits="false" boundaryCondition="false" constant="false">
        <notes>
          <body xmlns="http://www.w3.org/1999/xhtml">
            <p>CHARGE: 0</p>
          </body>
        </notes>
      </species>
      <species id="M_ins__c" name="inosine [cytoplasm]" compartment="c" hasOnlySubstanceUnits="false" boundaryCondition="false" constant="false">
        <notes>
          <body xmlns="http://www.w3.org/1999/xhtml">
            <p>CHARGE: 0</p>
          </body>
        </notes>
      </species>
      <species id="M_ins__e" name="inosine [extracellular]" compartment="e" hasOnlySubstanceUnits="false" boundaryCondition="false" constant="false">
        <notes>
          <body xmlns="http://www.w3.org/1999/xhtml">
            <p>CHARGE: 0</p>
          </body>
        </notes>
      </species>
      <species id="M_62682__c" name="inositol phosphomannosylinositol phosphoceramide [cytoplasm]" compartment="c" hasOnlySubstanceUnits="false" boundaryCondition="false" constant="false">
        <notes>
          <body xmlns="http://www.w3.org/1999/xhtml">
            <p>CHARGE: 0</p>
          </body>
        </notes>
      </species>
      <species id="M_62682__g" name="inositol phosphomannosylinositol phosphoceramide [Golgi]" compartment="g" hasOnlySubstanceUnits="false" boundaryCondition="false" constant="false">
        <notes>
          <body xmlns="http://www.w3.org/1999/xhtml">
            <p>CHARGE: 0</p>
          </body>
        </notes>
      </species>
      <species id="M_C14818__c" name="iron(2+) [cytoplasm]" compartment="c" hasOnlySubstanceUnits="false" boundaryCondition="false" constant="false">
        <notes>
          <body xmlns="http://www.w3.org/1999/xhtml">
            <p>CHARGE: 0</p>
          </body>
        </notes>
      </species>
      <species id="M_C14818__m" name="iron(2+) [mitochondrion]" compartment="m" hasOnlySubstanceUnits="false" boundaryCondition="false" constant="false">
        <notes>
          <body xmlns="http://www.w3.org/1999/xhtml">
            <p>CHARGE: 0</p>
          </body>
        </notes>
      </species>
      <species id="M_C14818__e" name="iron(2+) [extracellular]" compartment="e" hasOnlySubstanceUnits="false" boundaryCondition="false" constant="false">
        <notes>
          <body xmlns="http://www.w3.org/1999/xhtml">
            <p>CHARGE: 0</p>
          </body>
        </notes>
      </species>
      <species id="M_C12296__c" name="isoamyl  acetate [cytoplasm]" compartment="c" hasOnlySubstanceUnits="false" boundaryCondition="false" constant="false">
        <notes>
          <body xmlns="http://www.w3.org/1999/xhtml">
            <p>CHARGE: 0</p>
          </body>
        </notes>
      </species>
      <species id="M_C12296__e" name="isoamyl  acetate [extracellular]" compartment="e" hasOnlySubstanceUnits="false" boundaryCondition="false" constant="false">
        <notes>
          <body xmlns="http://www.w3.org/1999/xhtml">
            <p>CHARGE: 0</p>
          </body>
        </notes>
      </species>
      <species id="M_15837__c" name="isoamylol [cytoplasm]" compartment="c" hasOnlySubstanceUnits="false" boundaryCondition="false" constant="false">
        <notes>
          <body xmlns="http://www.w3.org/1999/xhtml">
            <p>CHARGE: 0</p>
          </body>
        </notes>
      </species>
      <species id="M_15837__m" name="isoamylol [mitochondrion]" compartment="m" hasOnlySubstanceUnits="false" boundaryCondition="false" constant="false">
        <notes>
          <body xmlns="http://www.w3.org/1999/xhtml">
            <p>CHARGE: 0</p>
          </body>
        </notes>
      </species>
      <species id="M_15837__e" name="isoamylol [extracellular]" compartment="e" hasOnlySubstanceUnits="false" boundaryCondition="false" constant="false">
        <notes>
          <body xmlns="http://www.w3.org/1999/xhtml">
            <p>CHARGE: 0</p>
          </body>
        </notes>
      </species>
      <species id="M_46645__c" name="isobutanol [cytoplasm]" compartment="c" hasOnlySubstanceUnits="false" boundaryCondition="false" constant="false">
        <notes>
          <body xmlns="http://www.w3.org/1999/xhtml">
            <p>CHARGE: 0</p>
          </body>
        </notes>
      </species>
      <species id="M_46645__m" name="isobutanol [mitochondrion]" compartment="m" hasOnlySubstanceUnits="false" boundaryCondition="false" constant="false">
        <notes>
          <body xmlns="http://www.w3.org/1999/xhtml">
            <p>CHARGE: 0</p>
          </body>
        </notes>
      </species>
      <species id="M_46645__e" name="isobutanol [extracellular]" compartment="e" hasOnlySubstanceUnits="false" boundaryCondition="false" constant="false">
        <notes>
          <body xmlns="http://www.w3.org/1999/xhtml">
            <p>CHARGE: 0</p>
          </body>
        </notes>
      </species>
      <species id="M_ibutac__c" name="isobutyl acetate [cytoplasm]" compartment="c" hasOnlySubstanceUnits="false" boundaryCondition="false" constant="false">
        <notes>
          <body xmlns="http://www.w3.org/1999/xhtml">
            <p>CHARGE: 0</p>
          </body>
        </notes>
      </species>
      <species id="M_ibutac__e" name="isobutyl acetate [extracellular]" compartment="e" hasOnlySubstanceUnits="false" boundaryCondition="false" constant="false">
        <notes>
          <body xmlns="http://www.w3.org/1999/xhtml">
            <p>CHARGE: 0</p>
          </body>
        </notes>
      </species>
      <species id="M_48943__c" name="isobutyraldehyde [cytoplasm]" compartment="c" hasOnlySubstanceUnits="false" boundaryCondition="false" constant="false">
        <notes>
          <body xmlns="http://www.w3.org/1999/xhtml">
            <p>CHARGE: 0</p>
          </body>
        </notes>
      </species>
      <species id="M_48943__m" name="isobutyraldehyde [mitochondrion]" compartment="m" hasOnlySubstanceUnits="false" boundaryCondition="false" constant="false">
        <notes>
          <body xmlns="http://www.w3.org/1999/xhtml">
            <p>CHARGE: 0</p>
          </body>
        </notes>
      </species>
      <species id="M_48943__e" name="isobutyraldehyde [extracellular]" compartment="e" hasOnlySubstanceUnits="false" boundaryCondition="false" constant="false">
        <notes>
          <body xmlns="http://www.w3.org/1999/xhtml">
            <p>CHARGE: 0</p>
          </body>
        </notes>
      </species>
      <species id="M_icit__c" name="isocitrate(3-) [cytoplasm]" compartment="c" hasOnlySubstanceUnits="false" boundaryCondition="false" constant="false">
        <notes>
          <body xmlns="http://www.w3.org/1999/xhtml">
            <p>CHARGE: 0</p>
          </body>
        </notes>
      </species>
      <species id="M_icit__m" name="isocitrate(3-) [mitochondrion]" compartment="m" hasOnlySubstanceUnits="false" boundaryCondition="false" constant="false">
        <notes>
          <body xmlns="http://www.w3.org/1999/xhtml">
            <p>CHARGE: 0</p>
          </body>
        </notes>
      </species>
      <species id="M_icit__x" name="isocitrate(3-) [peroxisome]" compartment="x" hasOnlySubstanceUnits="false" boundaryCondition="false" constant="false">
        <notes>
          <body xmlns="http://www.w3.org/1999/xhtml">
            <p>CHARGE: 0</p>
          </body>
        </notes>
      </species>
      <species id="M_ipdp__c" name="isopentenyl diphosphate [cytoplasm]" compartment="c" hasOnlySubstanceUnits="false" boundaryCondition="false" constant="false">
        <notes>
          <body xmlns="http://www.w3.org/1999/xhtml">
            <p>CHARGE: 0</p>
          </body>
        </notes>
      </species>
      <species id="M_ipdp__l" name="isopentenyl diphosphate [lipid particle]" compartment="l" hasOnlySubstanceUnits="false" boundaryCondition="false" constant="false">
        <notes>
          <body xmlns="http://www.w3.org/1999/xhtml">
            <p>CHARGE: 0</p>
          </body>
        </notes>
      </species>
      <species id="M_ipdp__m" name="isopentenyl diphosphate [mitochondrion]" compartment="m" hasOnlySubstanceUnits="false" boundaryCondition="false" constant="false">
        <notes>
          <body xmlns="http://www.w3.org/1999/xhtml">
            <p>CHARGE: 0</p>
          </body>
        </notes>
      </species>
      <species id="M_17240__m" name="itaconate(2-) [mitochondrion]" compartment="m" hasOnlySubstanceUnits="false" boundaryCondition="false" constant="false">
        <notes>
          <body xmlns="http://www.w3.org/1999/xhtml">
            <p>CHARGE: 0</p>
          </body>
        </notes>
      </species>
      <species id="M_15528__m" name="itaconyl-CoA [mitochondrion]" compartment="m" hasOnlySubstanceUnits="false" boundaryCondition="false" constant="false">
        <notes>
          <body xmlns="http://www.w3.org/1999/xhtml">
            <p>CHARGE: 0</p>
          </body>
        </notes>
      </species>
      <species id="M_18005__c" name="keto-phenylpyruvate [cytoplasm]" compartment="c" hasOnlySubstanceUnits="false" boundaryCondition="false" constant="false">
        <notes>
          <body xmlns="http://www.w3.org/1999/xhtml">
            <p>CHARGE: 0</p>
          </body>
        </notes>
      </species>
      <species id="M_2aobut__c" name="L-2-amino-3-oxobutanoate [cytoplasm]" compartment="c" hasOnlySubstanceUnits="false" boundaryCondition="false" constant="false">
        <notes>
          <body xmlns="http://www.w3.org/1999/xhtml">
            <p>CHARGE: 0</p>
          </body>
        </notes>
      </species>
      <species id="M_17082__c" name="L-2-aminoadipate(2-) [cytoplasm]" compartment="c" hasOnlySubstanceUnits="false" boundaryCondition="false" constant="false">
        <notes>
          <body xmlns="http://www.w3.org/1999/xhtml">
            <p>CHARGE: 0</p>
          </body>
        </notes>
      </species>
      <species id="M_27809__m" name="L-4-hydroxyglutamic semialdehyde [mitochondrion]" compartment="m" hasOnlySubstanceUnits="false" boundaryCondition="false" constant="false">
        <notes>
          <body xmlns="http://www.w3.org/1999/xhtml">
            <p>CHARGE: 0</p>
          </body>
        </notes>
      </species>
      <species id="M_ala__L__c" name="L-alanine [cytoplasm]" compartment="c" hasOnlySubstanceUnits="false" boundaryCondition="false" constant="false">
        <notes>
          <body xmlns="http://www.w3.org/1999/xhtml">
            <p>CHARGE: 0</p>
          </body>
        </notes>
      </species>
      <species id="M_ala__L__m" name="L-alanine [mitochondrion]" compartment="m" hasOnlySubstanceUnits="false" boundaryCondition="false" constant="false">
        <notes>
          <body xmlns="http://www.w3.org/1999/xhtml">
            <p>CHARGE: 0</p>
          </body>
        </notes>
      </species>
      <species id="M_ala__L__e" name="L-alanine [extracellular]" compartment="e" hasOnlySubstanceUnits="false" boundaryCondition="false" constant="false">
        <notes>
          <body xmlns="http://www.w3.org/1999/xhtml">
            <p>CHARGE: 0</p>
          </body>
        </notes>
      </species>
      <species id="M_athr__L__c" name="L-allothreonine [cytoplasm]" compartment="c" hasOnlySubstanceUnits="false" boundaryCondition="false" constant="false">
        <notes>
          <body xmlns="http://www.w3.org/1999/xhtml">
            <p>CHARGE: 0</p>
          </body>
        </notes>
      </species>
      <species id="M_L2aadp6sa__c" name="L-allysine [cytoplasm]" compartment="c" hasOnlySubstanceUnits="false" boundaryCondition="false" constant="false">
        <notes>
          <body xmlns="http://www.w3.org/1999/xhtml">
            <p>CHARGE: 0</p>
          </body>
        </notes>
      </species>
      <species id="M_37012__c" name="L-alpha-formylglycine [cytoplasm]" compartment="c" hasOnlySubstanceUnits="false" boundaryCondition="false" constant="false">
        <notes>
          <body xmlns="http://www.w3.org/1999/xhtml">
            <p>CHARGE: 0</p>
          </body>
        </notes>
      </species>
      <species id="M_18403__c" name="L-arabinitol [cytoplasm]" compartment="c" hasOnlySubstanceUnits="false" boundaryCondition="false" constant="false">
        <notes>
          <body xmlns="http://www.w3.org/1999/xhtml">
            <p>CHARGE: 0</p>
          </body>
        </notes>
      </species>
      <species id="M_18403__e" name="L-arabinitol [extracellular]" compartment="e" hasOnlySubstanceUnits="false" boundaryCondition="false" constant="false">
        <notes>
          <body xmlns="http://www.w3.org/1999/xhtml">
            <p>CHARGE: 0</p>
          </body>
        </notes>
      </species>
      <species id="M_arab__L__c" name="L-arabinose [cytoplasm]" compartment="c" hasOnlySubstanceUnits="false" boundaryCondition="false" constant="false">
        <notes>
          <body xmlns="http://www.w3.org/1999/xhtml">
            <p>CHARGE: 0</p>
          </body>
        </notes>
      </species>
      <species id="M_arab__L__e" name="L-arabinose [extracellular]" compartment="e" hasOnlySubstanceUnits="false" boundaryCondition="false" constant="false">
        <notes>
          <body xmlns="http://www.w3.org/1999/xhtml">
            <p>CHARGE: 0</p>
          </body>
        </notes>
      </species>
      <species id="M_arg__L__c" name="L-arginine [cytoplasm]" compartment="c" hasOnlySubstanceUnits="false" boundaryCondition="false" constant="false">
        <notes>
          <body xmlns="http://www.w3.org/1999/xhtml">
            <p>CHARGE: 0</p>
          </body>
        </notes>
      </species>
      <species id="M_arg__L__m" name="L-arginine [mitochondrion]" compartment="m" hasOnlySubstanceUnits="false" boundaryCondition="false" constant="false">
        <notes>
          <body xmlns="http://www.w3.org/1999/xhtml">
            <p>CHARGE: 0</p>
          </body>
        </notes>
      </species>
      <species id="M_arg__L__v" name="L-arginine [vacuole]" compartment="v" hasOnlySubstanceUnits="false" boundaryCondition="false" constant="false">
        <notes>
          <body xmlns="http://www.w3.org/1999/xhtml">
            <p>CHARGE: 0</p>
          </body>
        </notes>
      </species>
      <species id="M_arg__L__e" name="L-arginine [extracellular]" compartment="e" hasOnlySubstanceUnits="false" boundaryCondition="false" constant="false">
        <notes>
          <body xmlns="http://www.w3.org/1999/xhtml">
            <p>CHARGE: 0</p>
          </body>
        </notes>
      </species>
      <species id="M_asn__L__c" name="L-asparagine [cytoplasm]" compartment="c" hasOnlySubstanceUnits="false" boundaryCondition="false" constant="false">
        <notes>
          <body xmlns="http://www.w3.org/1999/xhtml">
            <p>CHARGE: 0</p>
          </body>
        </notes>
      </species>
      <species id="M_asn__L__m" name="L-asparagine [mitochondrion]" compartment="m" hasOnlySubstanceUnits="false" boundaryCondition="false" constant="false">
        <notes>
          <body xmlns="http://www.w3.org/1999/xhtml">
            <p>CHARGE: 0</p>
          </body>
        </notes>
      </species>
      <species id="M_asn__L__v" name="L-asparagine [vacuole]" compartment="v" hasOnlySubstanceUnits="false" boundaryCondition="false" constant="false">
        <notes>
          <body xmlns="http://www.w3.org/1999/xhtml">
            <p>CHARGE: 0</p>
          </body>
        </notes>
      </species>
      <species id="M_asn__L__e" name="L-asparagine [extracellular]" compartment="e" hasOnlySubstanceUnits="false" boundaryCondition="false" constant="false">
        <notes>
          <body xmlns="http://www.w3.org/1999/xhtml">
            <p>CHARGE: 0</p>
          </body>
        </notes>
      </species>
      <species id="M_asp__L__c" name="L-aspartate [cytoplasm]" compartment="c" hasOnlySubstanceUnits="false" boundaryCondition="false" constant="false">
        <notes>
          <body xmlns="http://www.w3.org/1999/xhtml">
            <p>CHARGE: 0</p>
          </body>
        </notes>
      </species>
      <species id="M_asp__L__m" name="L-aspartate [mitochondrion]" compartment="m" hasOnlySubstanceUnits="false" boundaryCondition="false" constant="false">
        <notes>
          <body xmlns="http://www.w3.org/1999/xhtml">
            <p>CHARGE: 0</p>
          </body>
        </notes>
      </species>
      <species id="M_asp__L__x" name="L-aspartate [peroxisome]" compartment="x" hasOnlySubstanceUnits="false" boundaryCondition="false" constant="false">
        <notes>
          <body xmlns="http://www.w3.org/1999/xhtml">
            <p>CHARGE: 0</p>
          </body>
        </notes>
      </species>
      <species id="M_asp__L__v" name="L-aspartate [vacuole]" compartment="v" hasOnlySubstanceUnits="false" boundaryCondition="false" constant="false">
        <notes>
          <body xmlns="http://www.w3.org/1999/xhtml">
            <p>CHARGE: 0</p>
          </body>
        </notes>
      </species>
      <species id="M_asp__L__e" name="L-aspartate [extracellular]" compartment="e" hasOnlySubstanceUnits="false" boundaryCondition="false" constant="false">
        <notes>
          <body xmlns="http://www.w3.org/1999/xhtml">
            <p>CHARGE: 0</p>
          </body>
        </notes>
      </species>
      <species id="M_aspsa__c" name="L-aspartate 4-semialdehyde [cytoplasm]" compartment="c" hasOnlySubstanceUnits="false" boundaryCondition="false" constant="false">
        <notes>
          <body xmlns="http://www.w3.org/1999/xhtml">
            <p>CHARGE: 0</p>
          </body>
        </notes>
      </species>
      <species id="M_citr__L__c" name="L-citrulline [cytoplasm]" compartment="c" hasOnlySubstanceUnits="false" boundaryCondition="false" constant="false">
        <notes>
          <body xmlns="http://www.w3.org/1999/xhtml">
            <p>CHARGE: 0</p>
          </body>
        </notes>
      </species>
      <species id="M_cyst__L__c" name="L-cystathionine [cytoplasm]" compartment="c" hasOnlySubstanceUnits="false" boundaryCondition="false" constant="false">
        <notes>
          <body xmlns="http://www.w3.org/1999/xhtml">
            <p>CHARGE: 0</p>
          </body>
        </notes>
      </species>
      <species id="M_cys__L__c" name="L-cysteine [cytoplasm]" compartment="c" hasOnlySubstanceUnits="false" boundaryCondition="false" constant="false">
        <notes>
          <body xmlns="http://www.w3.org/1999/xhtml">
            <p>CHARGE: 0</p>
          </body>
        </notes>
      </species>
      <species id="M_cys__L__e" name="L-cysteine [extracellular]" compartment="e" hasOnlySubstanceUnits="false" boundaryCondition="false" constant="false">
        <notes>
          <body xmlns="http://www.w3.org/1999/xhtml">
            <p>CHARGE: 0</p>
          </body>
        </notes>
      </species>
      <species id="M_4047__c" name="L-cysteinylglycine [cytoplasm]" compartment="c" hasOnlySubstanceUnits="false" boundaryCondition="false" constant="false">
        <notes>
          <body xmlns="http://www.w3.org/1999/xhtml">
            <p>CHARGE: 0</p>
          </body>
        </notes>
      </species>
      <species id="M_C00491__c" name="L-cystine [cytoplasm]" compartment="c" hasOnlySubstanceUnits="false" boundaryCondition="false" constant="false">
        <notes>
          <body xmlns="http://www.w3.org/1999/xhtml">
            <p>CHARGE: 0</p>
          </body>
        </notes>
      </species>
      <species id="M_C00491__v" name="L-cystine [vacuole]" compartment="v" hasOnlySubstanceUnits="false" boundaryCondition="false" constant="false">
        <notes>
          <body xmlns="http://www.w3.org/1999/xhtml">
            <p>CHARGE: 0</p>
          </body>
        </notes>
      </species>
      <species id="M_17798__c" name="L-gamma-glutamyl phosphate [cytoplasm]" compartment="c" hasOnlySubstanceUnits="false" boundaryCondition="false" constant="false">
        <notes>
          <body xmlns="http://www.w3.org/1999/xhtml">
            <p>CHARGE: 0</p>
          </body>
        </notes>
      </species>
      <species id="M_CE0469__c" name="L-gamma-glutamyl-L-alanine [cytoplasm]" compartment="c" hasOnlySubstanceUnits="false" boundaryCondition="false" constant="false">
        <notes>
          <body xmlns="http://www.w3.org/1999/xhtml">
            <p>CHARGE: 0</p>
          </body>
        </notes>
      </species>
      <species id="M_17515__c" name="L-gamma-glutamyl-L-cysteine [cytoplasm]" compartment="c" hasOnlySubstanceUnits="false" boundaryCondition="false" constant="false">
        <notes>
          <body xmlns="http://www.w3.org/1999/xhtml">
            <p>CHARGE: 0</p>
          </body>
        </notes>
      </species>
      <species id="M_28789__c" name="L-glucitol [cytoplasm]" compartment="c" hasOnlySubstanceUnits="false" boundaryCondition="false" constant="false">
        <notes>
          <body xmlns="http://www.w3.org/1999/xhtml">
            <p>CHARGE: 0</p>
          </body>
        </notes>
      </species>
      <species id="M_28789__e" name="L-glucitol [extracellular]" compartment="e" hasOnlySubstanceUnits="false" boundaryCondition="false" constant="false">
        <notes>
          <body xmlns="http://www.w3.org/1999/xhtml">
            <p>CHARGE: 0</p>
          </body>
        </notes>
      </species>
      <species id="M_glu__L__c" name="L-glutamate [cytoplasm]" compartment="c" hasOnlySubstanceUnits="false" boundaryCondition="false" constant="false">
        <notes>
          <body xmlns="http://www.w3.org/1999/xhtml">
            <p>CHARGE: 0</p>
          </body>
        </notes>
      </species>
      <species id="M_glu__L__m" name="L-glutamate [mitochondrion]" compartment="m" hasOnlySubstanceUnits="false" boundaryCondition="false" constant="false">
        <notes>
          <body xmlns="http://www.w3.org/1999/xhtml">
            <p>CHARGE: 0</p>
          </body>
        </notes>
      </species>
      <species id="M_glu__L__n" name="L-glutamate [nucleus]" compartment="n" hasOnlySubstanceUnits="false" boundaryCondition="false" constant="false">
        <notes>
          <body xmlns="http://www.w3.org/1999/xhtml">
            <p>CHARGE: 0</p>
          </body>
        </notes>
      </species>
      <species id="M_glu__L__x" name="L-glutamate [peroxisome]" compartment="x" hasOnlySubstanceUnits="false" boundaryCondition="false" constant="false">
        <notes>
          <body xmlns="http://www.w3.org/1999/xhtml">
            <p>CHARGE: 0</p>
          </body>
        </notes>
      </species>
      <species id="M_glu__L__v" name="L-glutamate [vacuole]" compartment="v" hasOnlySubstanceUnits="false" boundaryCondition="false" constant="false">
        <notes>
          <body xmlns="http://www.w3.org/1999/xhtml">
            <p>CHARGE: 0</p>
          </body>
        </notes>
      </species>
      <species id="M_glu__L__e" name="L-glutamate [extracellular]" compartment="e" hasOnlySubstanceUnits="false" boundaryCondition="false" constant="false">
        <notes>
          <body xmlns="http://www.w3.org/1999/xhtml">
            <p>CHARGE: 0</p>
          </body>
        </notes>
      </species>
      <species id="M_41433__c" name="L-glutamic 5-semialdehyde [cytoplasm]" compartment="c" hasOnlySubstanceUnits="false" boundaryCondition="false" constant="false">
        <notes>
          <body xmlns="http://www.w3.org/1999/xhtml">
            <p>CHARGE: 0</p>
          </body>
        </notes>
      </species>
      <species id="M_41433__m" name="L-glutamic 5-semialdehyde [mitochondrion]" compartment="m" hasOnlySubstanceUnits="false" boundaryCondition="false" constant="false">
        <notes>
          <body xmlns="http://www.w3.org/1999/xhtml">
            <p>CHARGE: 0</p>
          </body>
        </notes>
      </species>
      <species id="M_gln__L__c" name="L-glutamine [cytoplasm]" compartment="c" hasOnlySubstanceUnits="false" boundaryCondition="false" constant="false">
        <notes>
          <body xmlns="http://www.w3.org/1999/xhtml">
            <p>CHARGE: 0</p>
          </body>
        </notes>
      </species>
      <species id="M_gln__L__n" name="L-glutamine [nucleus]" compartment="n" hasOnlySubstanceUnits="false" boundaryCondition="false" constant="false">
        <notes>
          <body xmlns="http://www.w3.org/1999/xhtml">
            <p>CHARGE: 0</p>
          </body>
        </notes>
      </species>
      <species id="M_gln__L__v" name="L-glutamine [vacuole]" compartment="v" hasOnlySubstanceUnits="false" boundaryCondition="false" constant="false">
        <notes>
          <body xmlns="http://www.w3.org/1999/xhtml">
            <p>CHARGE: 0</p>
          </body>
        </notes>
      </species>
      <species id="M_gln__L__e" name="L-glutamine [extracellular]" compartment="e" hasOnlySubstanceUnits="false" boundaryCondition="false" constant="false">
        <notes>
          <body xmlns="http://www.w3.org/1999/xhtml">
            <p>CHARGE: 0</p>
          </body>
        </notes>
      </species>
      <species id="M_his__L__c" name="L-histidine [cytoplasm]" compartment="c" hasOnlySubstanceUnits="false" boundaryCondition="false" constant="false">
        <notes>
          <body xmlns="http://www.w3.org/1999/xhtml">
            <p>CHARGE: 0</p>
          </body>
        </notes>
      </species>
      <species id="M_his__L__m" name="L-histidine [mitochondrion]" compartment="m" hasOnlySubstanceUnits="false" boundaryCondition="false" constant="false">
        <notes>
          <body xmlns="http://www.w3.org/1999/xhtml">
            <p>CHARGE: 0</p>
          </body>
        </notes>
      </species>
      <species id="M_his__L__v" name="L-histidine [vacuole]" compartment="v" hasOnlySubstanceUnits="false" boundaryCondition="false" constant="false">
        <notes>
          <body xmlns="http://www.w3.org/1999/xhtml">
            <p>CHARGE: 0</p>
          </body>
        </notes>
      </species>
      <species id="M_his__L__e" name="L-histidine [extracellular]" compartment="e" hasOnlySubstanceUnits="false" boundaryCondition="false" constant="false">
        <notes>
          <body xmlns="http://www.w3.org/1999/xhtml">
            <p>CHARGE: 0</p>
          </body>
        </notes>
      </species>
      <species id="M_histd__c" name="L-histidinol [cytoplasm]" compartment="c" hasOnlySubstanceUnits="false" boundaryCondition="false" constant="false">
        <notes>
          <body xmlns="http://www.w3.org/1999/xhtml">
            <p>CHARGE: 0</p>
          </body>
        </notes>
      </species>
      <species id="M_hisp__c" name="L-histidinol phosphate [cytoplasm]" compartment="c" hasOnlySubstanceUnits="false" boundaryCondition="false" constant="false">
        <notes>
          <body xmlns="http://www.w3.org/1999/xhtml">
            <p>CHARGE: 0</p>
          </body>
        </notes>
      </species>
      <species id="M_hcys__L__c" name="L-homocysteine [cytoplasm]" compartment="c" hasOnlySubstanceUnits="false" boundaryCondition="false" constant="false">
        <notes>
          <body xmlns="http://www.w3.org/1999/xhtml">
            <p>CHARGE: 0</p>
          </body>
        </notes>
      </species>
      <species id="M_hcys__L__x" name="L-homocysteine [peroxisome]" compartment="x" hasOnlySubstanceUnits="false" boundaryCondition="false" constant="false">
        <notes>
          <body xmlns="http://www.w3.org/1999/xhtml">
            <p>CHARGE: 0</p>
          </body>
        </notes>
      </species>
      <species id="M_hom__L__c" name="L-homoserine [cytoplasm]" compartment="c" hasOnlySubstanceUnits="false" boundaryCondition="false" constant="false">
        <notes>
          <body xmlns="http://www.w3.org/1999/xhtml">
            <p>CHARGE: 0</p>
          </body>
        </notes>
      </species>
      <species id="M_ile__L__c" name="L-isoleucine [cytoplasm]" compartment="c" hasOnlySubstanceUnits="false" boundaryCondition="false" constant="false">
        <notes>
          <body xmlns="http://www.w3.org/1999/xhtml">
            <p>CHARGE: 0</p>
          </body>
        </notes>
      </species>
      <species id="M_ile__L__m" name="L-isoleucine [mitochondrion]" compartment="m" hasOnlySubstanceUnits="false" boundaryCondition="false" constant="false">
        <notes>
          <body xmlns="http://www.w3.org/1999/xhtml">
            <p>CHARGE: 0</p>
          </body>
        </notes>
      </species>
      <species id="M_ile__L__v" name="L-isoleucine [vacuole]" compartment="v" hasOnlySubstanceUnits="false" boundaryCondition="false" constant="false">
        <notes>
          <body xmlns="http://www.w3.org/1999/xhtml">
            <p>CHARGE: 0</p>
          </body>
        </notes>
      </species>
      <species id="M_ile__L__e" name="L-isoleucine [extracellular]" compartment="e" hasOnlySubstanceUnits="false" boundaryCondition="false" constant="false">
        <notes>
          <body xmlns="http://www.w3.org/1999/xhtml">
            <p>CHARGE: 0</p>
          </body>
        </notes>
      </species>
      <species id="M_Lkynr__c" name="L-kynurenine [cytoplasm]" compartment="c" hasOnlySubstanceUnits="false" boundaryCondition="false" constant="false">
        <notes>
          <body xmlns="http://www.w3.org/1999/xhtml">
            <p>CHARGE: 0</p>
          </body>
        </notes>
      </species>
      <species id="M_leu__L__c" name="L-leucine [cytoplasm]" compartment="c" hasOnlySubstanceUnits="false" boundaryCondition="false" constant="false">
        <notes>
          <body xmlns="http://www.w3.org/1999/xhtml">
            <p>CHARGE: 0</p>
          </body>
        </notes>
      </species>
      <species id="M_leu__L__m" name="L-leucine [mitochondrion]" compartment="m" hasOnlySubstanceUnits="false" boundaryCondition="false" constant="false">
        <notes>
          <body xmlns="http://www.w3.org/1999/xhtml">
            <p>CHARGE: 0</p>
          </body>
        </notes>
      </species>
      <species id="M_leu__L__v" name="L-leucine [vacuole]" compartment="v" hasOnlySubstanceUnits="false" boundaryCondition="false" constant="false">
        <notes>
          <body xmlns="http://www.w3.org/1999/xhtml">
            <p>CHARGE: 0</p>
          </body>
        </notes>
      </species>
      <species id="M_leu__L__e" name="L-leucine [extracellular]" compartment="e" hasOnlySubstanceUnits="false" boundaryCondition="false" constant="false">
        <notes>
          <body xmlns="http://www.w3.org/1999/xhtml">
            <p>CHARGE: 0</p>
          </body>
        </notes>
      </species>
      <species id="M_lys__L__c" name="L-lysine [cytoplasm]" compartment="c" hasOnlySubstanceUnits="false" boundaryCondition="false" constant="false">
        <notes>
          <body xmlns="http://www.w3.org/1999/xhtml">
            <p>CHARGE: 0</p>
          </body>
        </notes>
      </species>
      <species id="M_lys__L__m" name="L-lysine [mitochondrion]" compartment="m" hasOnlySubstanceUnits="false" boundaryCondition="false" constant="false">
        <notes>
          <body xmlns="http://www.w3.org/1999/xhtml">
            <p>CHARGE: 0</p>
          </body>
        </notes>
      </species>
      <species id="M_lys__L__v" name="L-lysine [vacuole]" compartment="v" hasOnlySubstanceUnits="false" boundaryCondition="false" constant="false">
        <notes>
          <body xmlns="http://www.w3.org/1999/xhtml">
            <p>CHARGE: 0</p>
          </body>
        </notes>
      </species>
      <species id="M_lys__L__e" name="L-lysine [extracellular]" compartment="e" hasOnlySubstanceUnits="false" boundaryCondition="false" constant="false">
        <notes>
          <body xmlns="http://www.w3.org/1999/xhtml">
            <p>CHARGE: 0</p>
          </body>
        </notes>
      </species>
      <species id="M_met__L__c" name="L-methionine [cytoplasm]" compartment="c" hasOnlySubstanceUnits="false" boundaryCondition="false" constant="false">
        <notes>
          <body xmlns="http://www.w3.org/1999/xhtml">
            <p>CHARGE: 0</p>
          </body>
        </notes>
      </species>
      <species id="M_met__L__m" name="L-methionine [mitochondrion]" compartment="m" hasOnlySubstanceUnits="false" boundaryCondition="false" constant="false">
        <notes>
          <body xmlns="http://www.w3.org/1999/xhtml">
            <p>CHARGE: 0</p>
          </body>
        </notes>
      </species>
      <species id="M_met__L__e" name="L-methionine [extracellular]" compartment="e" hasOnlySubstanceUnits="false" boundaryCondition="false" constant="false">
        <notes>
          <body xmlns="http://www.w3.org/1999/xhtml">
            <p>CHARGE: 0</p>
          </body>
        </notes>
      </species>
      <species id="M_phe__L__c" name="L-phenylalanine [cytoplasm]" compartment="c" hasOnlySubstanceUnits="false" boundaryCondition="false" constant="false">
        <notes>
          <body xmlns="http://www.w3.org/1999/xhtml">
            <p>CHARGE: 0</p>
          </body>
        </notes>
      </species>
      <species id="M_phe__L__m" name="L-phenylalanine [mitochondrion]" compartment="m" hasOnlySubstanceUnits="false" boundaryCondition="false" constant="false">
        <notes>
          <body xmlns="http://www.w3.org/1999/xhtml">
            <p>CHARGE: 0</p>
          </body>
        </notes>
      </species>
      <species id="M_phe__L__e" name="L-phenylalanine [extracellular]" compartment="e" hasOnlySubstanceUnits="false" boundaryCondition="false" constant="false">
        <notes>
          <body xmlns="http://www.w3.org/1999/xhtml">
            <p>CHARGE: 0</p>
          </body>
        </notes>
      </species>
      <species id="M_pro__L__c" name="L-proline [cytoplasm]" compartment="c" hasOnlySubstanceUnits="false" boundaryCondition="false" constant="false">
        <notes>
          <body xmlns="http://www.w3.org/1999/xhtml">
            <p>CHARGE: 0</p>
          </body>
        </notes>
      </species>
      <species id="M_pro__L__m" name="L-proline [mitochondrion]" compartment="m" hasOnlySubstanceUnits="false" boundaryCondition="false" constant="false">
        <notes>
          <body xmlns="http://www.w3.org/1999/xhtml">
            <p>CHARGE: 0</p>
          </body>
        </notes>
      </species>
      <species id="M_pro__L__e" name="L-proline [extracellular]" compartment="e" hasOnlySubstanceUnits="false" boundaryCondition="false" constant="false">
        <notes>
          <body xmlns="http://www.w3.org/1999/xhtml">
            <p>CHARGE: 0</p>
          </body>
        </notes>
      </species>
      <species id="M_16927__c" name="L-saccharopine [cytoplasm]" compartment="c" hasOnlySubstanceUnits="false" boundaryCondition="false" constant="false">
        <notes>
          <body xmlns="http://www.w3.org/1999/xhtml">
            <p>CHARGE: 0</p>
          </body>
        </notes>
      </species>
      <species id="M_ser__L__c" name="L-serine [cytoplasm]" compartment="c" hasOnlySubstanceUnits="false" boundaryCondition="false" constant="false">
        <notes>
          <body xmlns="http://www.w3.org/1999/xhtml">
            <p>CHARGE: 0</p>
          </body>
        </notes>
      </species>
      <species id="M_ser__L__r" name="L-serine [endoplasmic reticulum]" compartment="r" hasOnlySubstanceUnits="false" boundaryCondition="false" constant="false">
        <notes>
          <body xmlns="http://www.w3.org/1999/xhtml">
            <p>CHARGE: 0</p>
          </body>
        </notes>
      </species>
      <species id="M_ser__L__m" name="L-serine [mitochondrion]" compartment="m" hasOnlySubstanceUnits="false" boundaryCondition="false" constant="false">
        <notes>
          <body xmlns="http://www.w3.org/1999/xhtml">
            <p>CHARGE: 0</p>
          </body>
        </notes>
      </species>
      <species id="M_ser__L__e" name="L-serine [extracellular]" compartment="e" hasOnlySubstanceUnits="false" boundaryCondition="false" constant="false">
        <notes>
          <body xmlns="http://www.w3.org/1999/xhtml">
            <p>CHARGE: 0</p>
          </body>
        </notes>
      </species>
      <species id="M_38342__c" name="L-sorbose [cytoplasm]" compartment="c" hasOnlySubstanceUnits="false" boundaryCondition="false" constant="false">
        <notes>
          <body xmlns="http://www.w3.org/1999/xhtml">
            <p>CHARGE: 0</p>
          </body>
        </notes>
      </species>
      <species id="M_38342__e" name="L-sorbose [extracellular]" compartment="e" hasOnlySubstanceUnits="false" boundaryCondition="false" constant="false">
        <notes>
          <body xmlns="http://www.w3.org/1999/xhtml">
            <p>CHARGE: 0</p>
          </body>
        </notes>
      </species>
      <species id="M_thr__L__c" name="L-threonine [cytoplasm]" compartment="c" hasOnlySubstanceUnits="false" boundaryCondition="false" constant="false">
        <notes>
          <body xmlns="http://www.w3.org/1999/xhtml">
            <p>CHARGE: 0</p>
          </body>
        </notes>
      </species>
      <species id="M_thr__L__m" name="L-threonine [mitochondrion]" compartment="m" hasOnlySubstanceUnits="false" boundaryCondition="false" constant="false">
        <notes>
          <body xmlns="http://www.w3.org/1999/xhtml">
            <p>CHARGE: 0</p>
          </body>
        </notes>
      </species>
      <species id="M_thr__L__e" name="L-threonine [extracellular]" compartment="e" hasOnlySubstanceUnits="false" boundaryCondition="false" constant="false">
        <notes>
          <body xmlns="http://www.w3.org/1999/xhtml">
            <p>CHARGE: 0</p>
          </body>
        </notes>
      </species>
      <species id="M_trp__L__c" name="L-tryptophan [cytoplasm]" compartment="c" hasOnlySubstanceUnits="false" boundaryCondition="false" constant="false">
        <notes>
          <body xmlns="http://www.w3.org/1999/xhtml">
            <p>CHARGE: 0</p>
          </body>
        </notes>
      </species>
      <species id="M_trp__L__m" name="L-tryptophan [mitochondrion]" compartment="m" hasOnlySubstanceUnits="false" boundaryCondition="false" constant="false">
        <notes>
          <body xmlns="http://www.w3.org/1999/xhtml">
            <p>CHARGE: 0</p>
          </body>
        </notes>
      </species>
      <species id="M_trp__L__e" name="L-tryptophan [extracellular]" compartment="e" hasOnlySubstanceUnits="false" boundaryCondition="false" constant="false">
        <notes>
          <body xmlns="http://www.w3.org/1999/xhtml">
            <p>CHARGE: 0</p>
          </body>
        </notes>
      </species>
      <species id="M_tyr__L__c" name="L-tyrosine [cytoplasm]" compartment="c" hasOnlySubstanceUnits="false" boundaryCondition="false" constant="false">
        <notes>
          <body xmlns="http://www.w3.org/1999/xhtml">
            <p>CHARGE: 0</p>
          </body>
        </notes>
      </species>
      <species id="M_tyr__L__m" name="L-tyrosine [mitochondrion]" compartment="m" hasOnlySubstanceUnits="false" boundaryCondition="false" constant="false">
        <notes>
          <body xmlns="http://www.w3.org/1999/xhtml">
            <p>CHARGE: 0</p>
          </body>
        </notes>
      </species>
      <species id="M_tyr__L__x" name="L-tyrosine [peroxisome]" compartment="x" hasOnlySubstanceUnits="false" boundaryCondition="false" constant="false">
        <notes>
          <body xmlns="http://www.w3.org/1999/xhtml">
            <p>CHARGE: 0</p>
          </body>
        </notes>
      </species>
      <species id="M_tyr__L__v" name="L-tyrosine [vacuole]" compartment="v" hasOnlySubstanceUnits="false" boundaryCondition="false" constant="false">
        <notes>
          <body xmlns="http://www.w3.org/1999/xhtml">
            <p>CHARGE: 0</p>
          </body>
        </notes>
      </species>
      <species id="M_tyr__L__e" name="L-tyrosine [extracellular]" compartment="e" hasOnlySubstanceUnits="false" boundaryCondition="false" constant="false">
        <notes>
          <body xmlns="http://www.w3.org/1999/xhtml">
            <p>CHARGE: 0</p>
          </body>
        </notes>
      </species>
      <species id="M_val__L__c" name="L-valine [cytoplasm]" compartment="c" hasOnlySubstanceUnits="false" boundaryCondition="false" constant="false">
        <notes>
          <body xmlns="http://www.w3.org/1999/xhtml">
            <p>CHARGE: 0</p>
          </body>
        </notes>
      </species>
      <species id="M_val__L__m" name="L-valine [mitochondrion]" compartment="m" hasOnlySubstanceUnits="false" boundaryCondition="false" constant="false">
        <notes>
          <body xmlns="http://www.w3.org/1999/xhtml">
            <p>CHARGE: 0</p>
          </body>
        </notes>
      </species>
      <species id="M_val__L__e" name="L-valine [extracellular]" compartment="e" hasOnlySubstanceUnits="false" boundaryCondition="false" constant="false">
        <notes>
          <body xmlns="http://www.w3.org/1999/xhtml">
            <p>CHARGE: 0</p>
          </body>
        </notes>
      </species>
      <species id="M_lanost__c" name="lanosterol [cytoplasm]" compartment="c" hasOnlySubstanceUnits="false" boundaryCondition="false" constant="false">
        <notes>
          <body xmlns="http://www.w3.org/1999/xhtml">
            <p>CHARGE: 0</p>
          </body>
        </notes>
      </species>
      <species id="M_lanost__e" name="lanosterol [extracellular]" compartment="e" hasOnlySubstanceUnits="false" boundaryCondition="false" constant="false">
        <notes>
          <body xmlns="http://www.w3.org/1999/xhtml">
            <p>CHARGE: 0</p>
          </body>
        </notes>
      </species>
      <species id="M_52383__r" name="lanosteryl palmitoleate [endoplasmic reticulum]" compartment="r" hasOnlySubstanceUnits="false" boundaryCondition="false" constant="false">
        <notes>
          <body xmlns="http://www.w3.org/1999/xhtml">
            <p>CHARGE: 0</p>
          </body>
        </notes>
      </species>
      <species id="M_C02679__c" name="laurate [cytoplasm]" compartment="c" hasOnlySubstanceUnits="false" boundaryCondition="false" constant="false">
        <notes>
          <body xmlns="http://www.w3.org/1999/xhtml">
            <p>CHARGE: 0</p>
          </body>
        </notes>
      </species>
      <species id="M_C02679__x" name="laurate [peroxisome]" compartment="x" hasOnlySubstanceUnits="false" boundaryCondition="false" constant="false">
        <notes>
          <body xmlns="http://www.w3.org/1999/xhtml">
            <p>CHARGE: 0</p>
          </body>
        </notes>
      </species>
      <species id="M_C02679__e" name="laurate [extracellular]" compartment="e" hasOnlySubstanceUnits="false" boundaryCondition="false" constant="false">
        <notes>
          <body xmlns="http://www.w3.org/1999/xhtml">
            <p>CHARGE: 0</p>
          </body>
        </notes>
      </species>
      <species id="M_C05223__c" name="lauroyl-[acyl-carrier protein] [cytoplasm]" compartment="c" hasOnlySubstanceUnits="false" boundaryCondition="false" constant="false">
        <notes>
          <body xmlns="http://www.w3.org/1999/xhtml">
            <p>CHARGE: 0</p>
          </body>
        </notes>
      </species>
      <species id="M_C05223__m" name="lauroyl-[acyl-carrier protein] [mitochondrion]" compartment="m" hasOnlySubstanceUnits="false" boundaryCondition="false" constant="false">
        <notes>
          <body xmlns="http://www.w3.org/1999/xhtml">
            <p>CHARGE: 0</p>
          </body>
        </notes>
      </species>
      <species id="M_15521__x" name="lauroyl-CoA [peroxisome]" compartment="x" hasOnlySubstanceUnits="false" boundaryCondition="false" constant="false">
        <notes>
          <body xmlns="http://www.w3.org/1999/xhtml">
            <p>CHARGE: 0</p>
          </body>
        </notes>
      </species>
      <species id="M_16624__c" name="Leu-tRNA(Leu) [cytoplasm]" compartment="c" hasOnlySubstanceUnits="false" boundaryCondition="false" constant="false">
        <notes>
          <body xmlns="http://www.w3.org/1999/xhtml">
            <p>CHARGE: 0</p>
          </body>
        </notes>
      </species>
      <species id="M_leuktrA4__c" name="leukotriene A4 [cytoplasm]" compartment="c" hasOnlySubstanceUnits="false" boundaryCondition="false" constant="false">
        <notes>
          <body xmlns="http://www.w3.org/1999/xhtml">
            <p>CHARGE: 0</p>
          </body>
        </notes>
      </species>
      <species id="M_leuktrA4__n" name="leukotriene A4 [nucleus]" compartment="n" hasOnlySubstanceUnits="false" boundaryCondition="false" constant="false">
        <notes>
          <body xmlns="http://www.w3.org/1999/xhtml">
            <p>CHARGE: 0</p>
          </body>
        </notes>
      </species>
      <species id="M_15647__c" name="leukotriene B4 [cytoplasm]" compartment="c" hasOnlySubstanceUnits="false" boundaryCondition="false" constant="false">
        <notes>
          <body xmlns="http://www.w3.org/1999/xhtml">
            <p>CHARGE: 0</p>
          </body>
        </notes>
      </species>
      <species id="M_15647__n" name="leukotriene B4 [nucleus]" compartment="n" hasOnlySubstanceUnits="false" boundaryCondition="false" constant="false">
        <notes>
          <body xmlns="http://www.w3.org/1999/xhtml">
            <p>CHARGE: 0</p>
          </body>
        </notes>
      </species>
      <species id="M_lgnc__e" name="lignoceric acid [extracellular]" compartment="e" hasOnlySubstanceUnits="false" boundaryCondition="false" constant="false">
        <notes>
          <body xmlns="http://www.w3.org/1999/xhtml">
            <p>CHARGE: 0</p>
          </body>
        </notes>
      </species>
      <species id="M_lnlc__c" name="linoleic acid [cytoplasm]" compartment="c" hasOnlySubstanceUnits="false" boundaryCondition="false" constant="false">
        <notes>
          <body xmlns="http://www.w3.org/1999/xhtml">
            <p>CHARGE: 0</p>
          </body>
        </notes>
      </species>
      <species id="M_lnlc__e" name="linoleic acid [extracellular]" compartment="e" hasOnlySubstanceUnits="false" boundaryCondition="false" constant="false">
        <notes>
          <body xmlns="http://www.w3.org/1999/xhtml">
            <p>CHARGE: 0</p>
          </body>
        </notes>
      </species>
      <species id="M_lipid__c" name="lipid [cytoplasm]" compartment="c" hasOnlySubstanceUnits="false" boundaryCondition="false" constant="false">
        <notes>
          <body xmlns="http://www.w3.org/1999/xhtml">
            <p>CHARGE: 0</p>
          </body>
        </notes>
      </species>
      <species id="M_lpam__m" name="lipoamide [mitochondrion]" compartment="m" hasOnlySubstanceUnits="false" boundaryCondition="false" constant="false">
        <notes>
          <body xmlns="http://www.w3.org/1999/xhtml">
            <p>CHARGE: 0</p>
          </body>
        </notes>
      </species>
      <species id="M_lpro__m" name="lipoylprotein [mitochondrion]" compartment="m" hasOnlySubstanceUnits="false" boundaryCondition="false" constant="false">
        <notes>
          <body xmlns="http://www.w3.org/1999/xhtml">
            <p>CHARGE: 0</p>
          </body>
        </notes>
      </species>
      <species id="M_16047__c" name="Lys-tRNA(Lys) [cytoplasm]" compartment="c" hasOnlySubstanceUnits="false" boundaryCondition="false" constant="false">
        <notes>
          <body xmlns="http://www.w3.org/1999/xhtml">
            <p>CHARGE: 0</p>
          </body>
        </notes>
      </species>
      <species id="M_16047__m" name="Lys-tRNA(Lys) [mitochondrion]" compartment="m" hasOnlySubstanceUnits="false" boundaryCondition="false" constant="false">
        <notes>
          <body xmlns="http://www.w3.org/1999/xhtml">
            <p>CHARGE: 0</p>
          </body>
        </notes>
      </species>
      <species id="M_malcoa__c" name="malonyl-CoA [cytoplasm]" compartment="c" hasOnlySubstanceUnits="false" boundaryCondition="false" constant="false">
        <notes>
          <body xmlns="http://www.w3.org/1999/xhtml">
            <p>CHARGE: 0</p>
          </body>
        </notes>
      </species>
      <species id="M_malcoa__m" name="malonyl-CoA [mitochondrion]" compartment="m" hasOnlySubstanceUnits="false" boundaryCondition="false" constant="false">
        <notes>
          <body xmlns="http://www.w3.org/1999/xhtml">
            <p>CHARGE: 0</p>
          </body>
        </notes>
      </species>
      <species id="M_malt__c" name="maltose [cytoplasm]" compartment="c" hasOnlySubstanceUnits="false" boundaryCondition="false" constant="false">
        <notes>
          <body xmlns="http://www.w3.org/1999/xhtml">
            <p>CHARGE: 0</p>
          </body>
        </notes>
      </species>
      <species id="M_malt__e" name="maltose [extracellular]" compartment="e" hasOnlySubstanceUnits="false" boundaryCondition="false" constant="false">
        <notes>
          <body xmlns="http://www.w3.org/1999/xhtml">
            <p>CHARGE: 0</p>
          </body>
        </notes>
      </species>
      <species id="M_mannan__c" name="mannan [cytoplasm]" compartment="c" hasOnlySubstanceUnits="false" boundaryCondition="false" constant="false">
        <notes>
          <body xmlns="http://www.w3.org/1999/xhtml">
            <p>CHARGE: 0</p>
          </body>
        </notes>
      </species>
      <species id="M_mannan__r" name="mannan [endoplasmic reticulum]" compartment="r" hasOnlySubstanceUnits="false" boundaryCondition="false" constant="false">
        <notes>
          <body xmlns="http://www.w3.org/1999/xhtml">
            <p>CHARGE: 0</p>
          </body>
        </notes>
      </species>
      <species id="M_melib__c" name="melibiose [cytoplasm]" compartment="c" hasOnlySubstanceUnits="false" boundaryCondition="false" constant="false">
        <notes>
          <body xmlns="http://www.w3.org/1999/xhtml">
            <p>CHARGE: 0</p>
          </body>
        </notes>
      </species>
      <species id="M_melib__e" name="melibiose [extracellular]" compartment="e" hasOnlySubstanceUnits="false" boundaryCondition="false" constant="false">
        <notes>
          <body xmlns="http://www.w3.org/1999/xhtml">
            <p>CHARGE: 0</p>
          </body>
        </notes>
      </species>
      <species id="M_16635__c" name="Met-tRNA(Met) [cytoplasm]" compartment="c" hasOnlySubstanceUnits="false" boundaryCondition="false" constant="false">
        <notes>
          <body xmlns="http://www.w3.org/1999/xhtml">
            <p>CHARGE: 0</p>
          </body>
        </notes>
      </species>
      <species id="M_16635__m" name="Met-tRNA(Met) [mitochondrion]" compartment="m" hasOnlySubstanceUnits="false" boundaryCondition="false" constant="false">
        <notes>
          <body xmlns="http://www.w3.org/1999/xhtml">
            <p>CHARGE: 0</p>
          </body>
        </notes>
      </species>
      <species id="M_ch4s__c" name="methanethiol [cytoplasm]" compartment="c" hasOnlySubstanceUnits="false" boundaryCondition="false" constant="false">
        <notes>
          <body xmlns="http://www.w3.org/1999/xhtml">
            <p>CHARGE: 0</p>
          </body>
        </notes>
      </species>
      <species id="M_mthgxl__c" name="methylglyoxal [cytoplasm]" compartment="c" hasOnlySubstanceUnits="false" boundaryCondition="false" constant="false">
        <notes>
          <body xmlns="http://www.w3.org/1999/xhtml">
            <p>CHARGE: 0</p>
          </body>
        </notes>
      </species>
      <species id="M_inost__c" name="myo-inositol [cytoplasm]" compartment="c" hasOnlySubstanceUnits="false" boundaryCondition="false" constant="false">
        <notes>
          <body xmlns="http://www.w3.org/1999/xhtml">
            <p>CHARGE: 0</p>
          </body>
        </notes>
      </species>
      <species id="M_inost__m" name="myo-inositol [mitochondrion]" compartment="m" hasOnlySubstanceUnits="false" boundaryCondition="false" constant="false">
        <notes>
          <body xmlns="http://www.w3.org/1999/xhtml">
            <p>CHARGE: 0</p>
          </body>
        </notes>
      </species>
      <species id="M_inost__e" name="myo-inositol [extracellular]" compartment="e" hasOnlySubstanceUnits="false" boundaryCondition="false" constant="false">
        <notes>
          <body xmlns="http://www.w3.org/1999/xhtml">
            <p>CHARGE: 0</p>
          </body>
        </notes>
      </species>
      <species id="M_16322__c" name="myo-inositol 1,3,4,5,6-pentakisphosphate [cytoplasm]" compartment="c" hasOnlySubstanceUnits="false" boundaryCondition="false" constant="false">
        <notes>
          <body xmlns="http://www.w3.org/1999/xhtml">
            <p>CHARGE: 0</p>
          </body>
        </notes>
      </species>
      <species id="M_16322__n" name="myo-inositol 1,3,4,5,6-pentakisphosphate [nucleus]" compartment="n" hasOnlySubstanceUnits="false" boundaryCondition="false" constant="false">
        <notes>
          <body xmlns="http://www.w3.org/1999/xhtml">
            <p>CHARGE: 0</p>
          </body>
        </notes>
      </species>
      <species id="M_minohp__c" name="myo-inositol hexakisphosphate [cytoplasm]" compartment="c" hasOnlySubstanceUnits="false" boundaryCondition="false" constant="false">
        <notes>
          <body xmlns="http://www.w3.org/1999/xhtml">
            <p>CHARGE: 0</p>
          </body>
        </notes>
      </species>
      <species id="M_minohp__n" name="myo-inositol hexakisphosphate [nucleus]" compartment="n" hasOnlySubstanceUnits="false" boundaryCondition="false" constant="false">
        <notes>
          <body xmlns="http://www.w3.org/1999/xhtml">
            <p>CHARGE: 0</p>
          </body>
        </notes>
      </species>
      <species id="M_C06424__c" name="myristate [cytoplasm]" compartment="c" hasOnlySubstanceUnits="false" boundaryCondition="false" constant="false">
        <notes>
          <body xmlns="http://www.w3.org/1999/xhtml">
            <p>CHARGE: 0</p>
          </body>
        </notes>
      </species>
      <species id="M_C06424__x" name="myristate [peroxisome]" compartment="x" hasOnlySubstanceUnits="false" boundaryCondition="false" constant="false">
        <notes>
          <body xmlns="http://www.w3.org/1999/xhtml">
            <p>CHARGE: 0</p>
          </body>
        </notes>
      </species>
      <species id="M_C06424__e" name="myristate [extracellular]" compartment="e" hasOnlySubstanceUnits="false" boundaryCondition="false" constant="false">
        <notes>
          <body xmlns="http://www.w3.org/1999/xhtml">
            <p>CHARGE: 0</p>
          </body>
        </notes>
      </species>
      <species id="M_32370__c" name="myristoleate [cytoplasm]" compartment="c" hasOnlySubstanceUnits="false" boundaryCondition="false" constant="false">
        <notes>
          <body xmlns="http://www.w3.org/1999/xhtml">
            <p>CHARGE: 0</p>
          </body>
        </notes>
      </species>
      <species id="M_32370__x" name="myristoleate [peroxisome]" compartment="x" hasOnlySubstanceUnits="false" boundaryCondition="false" constant="false">
        <notes>
          <body xmlns="http://www.w3.org/1999/xhtml">
            <p>CHARGE: 0</p>
          </body>
        </notes>
      </species>
      <species id="M_32370__e" name="myristoleate [extracellular]" compartment="e" hasOnlySubstanceUnits="false" boundaryCondition="false" constant="false">
        <notes>
          <body xmlns="http://www.w3.org/1999/xhtml">
            <p>CHARGE: 0</p>
          </body>
        </notes>
      </species>
      <species id="M_C05761__c" name="myristoyl-[acyl-carrier protein] [cytoplasm]" compartment="c" hasOnlySubstanceUnits="false" boundaryCondition="false" constant="false">
        <notes>
          <body xmlns="http://www.w3.org/1999/xhtml">
            <p>CHARGE: 0</p>
          </body>
        </notes>
      </species>
      <species id="M_C05761__m" name="myristoyl-[acyl-carrier protein] [mitochondrion]" compartment="m" hasOnlySubstanceUnits="false" boundaryCondition="false" constant="false">
        <notes>
          <body xmlns="http://www.w3.org/1999/xhtml">
            <p>CHARGE: 0</p>
          </body>
        </notes>
      </species>
      <species id="M_15532__c" name="myristoyl-CoA [cytoplasm]" compartment="c" hasOnlySubstanceUnits="false" boundaryCondition="false" constant="false">
        <notes>
          <body xmlns="http://www.w3.org/1999/xhtml">
            <p>CHARGE: 0</p>
          </body>
        </notes>
      </species>
      <species id="M_15532__x" name="myristoyl-CoA [peroxisome]" compartment="x" hasOnlySubstanceUnits="false" boundaryCondition="false" constant="false">
        <notes>
          <body xmlns="http://www.w3.org/1999/xhtml">
            <p>CHARGE: 0</p>
          </body>
        </notes>
      </species>
      <species id="M_C03838__c" name="5-phospho-ribosyl-glycineamide [cytoplasm]" compartment="c" hasOnlySubstanceUnits="false" boundaryCondition="false" constant="false">
        <notes>
          <body xmlns="http://www.w3.org/1999/xhtml">
            <p>CHARGE: 0</p>
          </body>
        </notes>
      </species>
      <species id="M_17927__c" name="N(1)-acetylspermidine [cytoplasm]" compartment="c" hasOnlySubstanceUnits="false" boundaryCondition="false" constant="false">
        <notes>
          <body xmlns="http://www.w3.org/1999/xhtml">
            <p>CHARGE: 0</p>
          </body>
        </notes>
      </species>
      <species id="M_17312__c" name="N(1)-acetylspermine [cytoplasm]" compartment="c" hasOnlySubstanceUnits="false" boundaryCondition="false" constant="false">
        <notes>
          <body xmlns="http://www.w3.org/1999/xhtml">
            <p>CHARGE: 0</p>
          </body>
        </notes>
      </species>
      <species id="M_57805__m" name="N(2)-acetyl-L-ornithine [mitochondrion]" compartment="m" hasOnlySubstanceUnits="false" boundaryCondition="false" constant="false">
        <notes>
          <body xmlns="http://www.w3.org/1999/xhtml">
            <p>CHARGE: 0</p>
          </body>
        </notes>
      </species>
      <species id="M_fgam__c" name="5&apos;-phosphoribosyl-N-formylglycineamide [cytoplasm]" compartment="c" hasOnlySubstanceUnits="false" boundaryCondition="false" constant="false">
        <notes>
          <body xmlns="http://www.w3.org/1999/xhtml">
            <p>CHARGE: 0</p>
          </body>
        </notes>
      </species>
      <species id="M_C03794__c" name="adenylo-succinate [cytoplasm]" compartment="c" hasOnlySubstanceUnits="false" boundaryCondition="false" constant="false">
        <notes>
          <body xmlns="http://www.w3.org/1999/xhtml">
            <p>CHARGE: 0</p>
          </body>
        </notes>
      </species>
      <species id="M_43903__c" name="N(pros)-methyl-L-histidine [cytoplasm]" compartment="c" hasOnlySubstanceUnits="false" boundaryCondition="false" constant="false">
        <notes>
          <body xmlns="http://www.w3.org/1999/xhtml">
            <p>CHARGE: 0</p>
          </body>
        </notes>
      </species>
      <species id="M_50611__c" name="N,N&apos;-diformyldityrosine [cytoplasm]" compartment="c" hasOnlySubstanceUnits="false" boundaryCondition="false" constant="false">
        <notes>
          <body xmlns="http://www.w3.org/1999/xhtml">
            <p>CHARGE: 0</p>
          </body>
        </notes>
      </species>
      <species id="M_50611__e" name="N,N&apos;-diformyldityrosine [extracellular]" compartment="e" hasOnlySubstanceUnits="false" boundaryCondition="false" constant="false">
        <notes>
          <body xmlns="http://www.w3.org/1999/xhtml">
            <p>CHARGE: 0</p>
          </body>
        </notes>
      </species>
      <species id="M_52373__r" name="ceramide-3 (C24) [endoplasmic reticulum]" compartment="r" hasOnlySubstanceUnits="false" boundaryCondition="false" constant="false">
        <notes>
          <body xmlns="http://www.w3.org/1999/xhtml">
            <p>CHARGE: 0</p>
          </body>
        </notes>
      </species>
      <species id="M_52373__g" name="ceramide-3 (C24) [Golgi]" compartment="g" hasOnlySubstanceUnits="false" boundaryCondition="false" constant="false">
        <notes>
          <body xmlns="http://www.w3.org/1999/xhtml">
            <p>CHARGE: 0</p>
          </body>
        </notes>
      </species>
      <species id="M_s_1060__r" name="ceramide-2&apos; (C24) [endoplasmic reticulum]" compartment="r" hasOnlySubstanceUnits="false" boundaryCondition="false" constant="false">
        <notes>
          <body xmlns="http://www.w3.org/1999/xhtml">
            <p>CHARGE: 0</p>
          </body>
        </notes>
      </species>
      <species id="M_s_1061__g" name="ceramide-2&apos; (C24) [Golgi]" compartment="g" hasOnlySubstanceUnits="false" boundaryCondition="false" constant="false">
        <notes>
          <body xmlns="http://www.w3.org/1999/xhtml">
            <p>CHARGE: 0</p>
          </body>
        </notes>
      </species>
      <species id="M_s_1062__r" name="ceramide-3 (C26) [endoplasmic reticulum]" compartment="r" hasOnlySubstanceUnits="false" boundaryCondition="false" constant="false">
        <notes>
          <body xmlns="http://www.w3.org/1999/xhtml">
            <p>CHARGE: 0</p>
          </body>
        </notes>
      </species>
      <species id="M_s_1063__g" name="ceramide-3 (C26) [Golgi]" compartment="g" hasOnlySubstanceUnits="false" boundaryCondition="false" constant="false">
        <notes>
          <body xmlns="http://www.w3.org/1999/xhtml">
            <p>CHARGE: 0</p>
          </body>
        </notes>
      </species>
      <species id="M_s_1064__r" name="ceramide-2&apos; (C26) [endoplasmic reticulum]" compartment="r" hasOnlySubstanceUnits="false" boundaryCondition="false" constant="false">
        <notes>
          <body xmlns="http://www.w3.org/1999/xhtml">
            <p>CHARGE: 0</p>
          </body>
        </notes>
      </species>
      <species id="M_s_1065__g" name="ceramide-2&apos; (C26) [Golgi]" compartment="g" hasOnlySubstanceUnits="false" boundaryCondition="false" constant="false">
        <notes>
          <body xmlns="http://www.w3.org/1999/xhtml">
            <p>CHARGE: 0</p>
          </body>
        </notes>
      </species>
      <species id="M_C04302__c" name="N-(5-phospho-beta-D-ribosyl)anthranilate [cytoplasm]" compartment="c" hasOnlySubstanceUnits="false" boundaryCondition="false" constant="false">
        <notes>
          <body xmlns="http://www.w3.org/1999/xhtml">
            <p>CHARGE: 0</p>
          </body>
        </notes>
      </species>
      <species id="M_4ppcys__c" name="N-[(R)-4-phosphonopantothenoyl]-L-cysteine [cytoplasm]" compartment="c" hasOnlySubstanceUnits="false" boundaryCondition="false" constant="false">
        <notes>
          <body xmlns="http://www.w3.org/1999/xhtml">
            <p>CHARGE: 0</p>
          </body>
        </notes>
      </species>
      <species id="M_16446__c" name="N-acetyl-alpha-D-glucosamine 1-phosphate [cytoplasm]" compartment="c" hasOnlySubstanceUnits="false" boundaryCondition="false" constant="false">
        <notes>
          <body xmlns="http://www.w3.org/1999/xhtml">
            <p>CHARGE: 0</p>
          </body>
        </notes>
      </species>
      <species id="M_acgam6p__c" name="N-acetyl-D-glucosamine 6-phosphate [cytoplasm]" compartment="c" hasOnlySubstanceUnits="false" boundaryCondition="false" constant="false">
        <notes>
          <body xmlns="http://www.w3.org/1999/xhtml">
            <p>CHARGE: 0</p>
          </body>
        </notes>
      </species>
      <species id="M_16878__m" name="N-acetyl-L-gamma-glutamyl phosphate [mitochondrion]" compartment="m" hasOnlySubstanceUnits="false" boundaryCondition="false" constant="false">
        <notes>
          <body xmlns="http://www.w3.org/1999/xhtml">
            <p>CHARGE: 0</p>
          </body>
        </notes>
      </species>
      <species id="M_44337__m" name="N-acetyl-L-glutamate(2-) [mitochondrion]" compartment="m" hasOnlySubstanceUnits="false" boundaryCondition="false" constant="false">
        <notes>
          <body xmlns="http://www.w3.org/1999/xhtml">
            <p>CHARGE: 0</p>
          </body>
        </notes>
      </species>
      <species id="M_17768__c" name="N-acetylputrescine [cytoplasm]" compartment="c" hasOnlySubstanceUnits="false" boundaryCondition="false" constant="false">
        <notes>
          <body xmlns="http://www.w3.org/1999/xhtml">
            <p>CHARGE: 0</p>
          </body>
        </notes>
      </species>
      <species id="M_cbasp__c" name="N-carbamoyl-L-aspartate [cytoplasm]" compartment="c" hasOnlySubstanceUnits="false" boundaryCondition="false" constant="false">
        <notes>
          <body xmlns="http://www.w3.org/1999/xhtml">
            <p>CHARGE: 0</p>
          </body>
        </notes>
      </species>
      <species id="M_21713__c" name="N-formyl-L-kynurenine [cytoplasm]" compartment="c" hasOnlySubstanceUnits="false" boundaryCondition="false" constant="false">
        <notes>
          <body xmlns="http://www.w3.org/1999/xhtml">
            <p>CHARGE: 0</p>
          </body>
        </notes>
      </species>
      <species id="M_50603__c" name="N-formyl-L-tyrosine [cytoplasm]" compartment="c" hasOnlySubstanceUnits="false" boundaryCondition="false" constant="false">
        <notes>
          <body xmlns="http://www.w3.org/1999/xhtml">
            <p>CHARGE: 0</p>
          </body>
        </notes>
      </species>
      <species id="M_s_1076__r" name="ceramide-2 (C26) [endoplasmic reticulum]" compartment="r" hasOnlySubstanceUnits="false" boundaryCondition="false" constant="false">
        <notes>
          <body xmlns="http://www.w3.org/1999/xhtml">
            <p>CHARGE: 0</p>
          </body>
        </notes>
      </species>
      <species id="M_s_2675__g" name="ceramide-2 (C26) [Golgi]" compartment="g" hasOnlySubstanceUnits="false" boundaryCondition="false" constant="false">
        <notes>
          <body xmlns="http://www.w3.org/1999/xhtml">
            <p>CHARGE: 0</p>
          </body>
        </notes>
      </species>
      <species id="M_s_1077__r" name="ceramide-1 (C26) [endoplasmic reticulum]" compartment="r" hasOnlySubstanceUnits="false" boundaryCondition="false" constant="false">
        <notes>
          <body xmlns="http://www.w3.org/1999/xhtml">
            <p>CHARGE: 0</p>
          </body>
        </notes>
      </species>
      <species id="M_s_2671__g" name="ceramide-1 (C26) [Golgi]" compartment="g" hasOnlySubstanceUnits="false" boundaryCondition="false" constant="false">
        <notes>
          <body xmlns="http://www.w3.org/1999/xhtml">
            <p>CHARGE: 0</p>
          </body>
        </notes>
      </species>
      <species id="M_15927__c" name="N-ribosylnicotinamide [cytoplasm]" compartment="c" hasOnlySubstanceUnits="false" boundaryCondition="false" constant="false">
        <notes>
          <body xmlns="http://www.w3.org/1999/xhtml">
            <p>CHARGE: 0</p>
          </body>
        </notes>
      </species>
      <species id="M_s_1079__r" name="ceramide-2 (C24) [endoplasmic reticulum]" compartment="r" hasOnlySubstanceUnits="false" boundaryCondition="false" constant="false">
        <notes>
          <body xmlns="http://www.w3.org/1999/xhtml">
            <p>CHARGE: 0</p>
          </body>
        </notes>
      </species>
      <species id="M_s_2673__g" name="ceramide-2 (C24) [Golgi]" compartment="g" hasOnlySubstanceUnits="false" boundaryCondition="false" constant="false">
        <notes>
          <body xmlns="http://www.w3.org/1999/xhtml">
            <p>CHARGE: 0</p>
          </body>
        </notes>
      </species>
      <species id="M_s_1080__r" name="ceramide-1 (C24) [endoplasmic reticulum]" compartment="r" hasOnlySubstanceUnits="false" boundaryCondition="false" constant="false">
        <notes>
          <body xmlns="http://www.w3.org/1999/xhtml">
            <p>CHARGE: 0</p>
          </body>
        </notes>
      </species>
      <species id="M_s_2669__g" name="ceramide-1 (C24) [Golgi]" compartment="g" hasOnlySubstanceUnits="false" boundaryCondition="false" constant="false">
        <notes>
          <body xmlns="http://www.w3.org/1999/xhtml">
            <p>CHARGE: 0</p>
          </body>
        </notes>
      </species>
      <species id="M_17739__c" name="N-tetradecanoylglycylpeptide [cytoplasm]" compartment="c" hasOnlySubstanceUnits="false" boundaryCondition="false" constant="false">
        <notes>
          <body xmlns="http://www.w3.org/1999/xhtml">
            <p>CHARGE: 0</p>
          </body>
        </notes>
      </species>
      <species id="M_nad__c" name="NAD [cytoplasm]" compartment="c" hasOnlySubstanceUnits="false" boundaryCondition="false" constant="false">
        <notes>
          <body xmlns="http://www.w3.org/1999/xhtml">
            <p>CHARGE: 0</p>
          </body>
        </notes>
      </species>
      <species id="M_nad__r" name="NAD [endoplasmic reticulum]" compartment="r" hasOnlySubstanceUnits="false" boundaryCondition="false" constant="false">
        <notes>
          <body xmlns="http://www.w3.org/1999/xhtml">
            <p>CHARGE: 0</p>
          </body>
        </notes>
      </species>
      <species id="M_nad__m" name="NAD [mitochondrion]" compartment="m" hasOnlySubstanceUnits="false" boundaryCondition="false" constant="false">
        <notes>
          <body xmlns="http://www.w3.org/1999/xhtml">
            <p>CHARGE: 0</p>
          </body>
        </notes>
      </species>
      <species id="M_nad__n" name="NAD [nucleus]" compartment="n" hasOnlySubstanceUnits="false" boundaryCondition="false" constant="false">
        <notes>
          <body xmlns="http://www.w3.org/1999/xhtml">
            <p>CHARGE: 0</p>
          </body>
        </notes>
      </species>
      <species id="M_nad__x" name="NAD [peroxisome]" compartment="x" hasOnlySubstanceUnits="false" boundaryCondition="false" constant="false">
        <notes>
          <body xmlns="http://www.w3.org/1999/xhtml">
            <p>CHARGE: 0</p>
          </body>
        </notes>
      </species>
      <species id="M_nadh__c" name="NADH [cytoplasm]" compartment="c" hasOnlySubstanceUnits="false" boundaryCondition="false" constant="false">
        <notes>
          <body xmlns="http://www.w3.org/1999/xhtml">
            <p>CHARGE: 0</p>
          </body>
        </notes>
      </species>
      <species id="M_nadh__r" name="NADH [endoplasmic reticulum]" compartment="r" hasOnlySubstanceUnits="false" boundaryCondition="false" constant="false">
        <notes>
          <body xmlns="http://www.w3.org/1999/xhtml">
            <p>CHARGE: 0</p>
          </body>
        </notes>
      </species>
      <species id="M_nadh__m" name="NADH [mitochondrion]" compartment="m" hasOnlySubstanceUnits="false" boundaryCondition="false" constant="false">
        <notes>
          <body xmlns="http://www.w3.org/1999/xhtml">
            <p>CHARGE: 0</p>
          </body>
        </notes>
      </species>
      <species id="M_nadh__x" name="NADH [peroxisome]" compartment="x" hasOnlySubstanceUnits="false" boundaryCondition="false" constant="false">
        <notes>
          <body xmlns="http://www.w3.org/1999/xhtml">
            <p>CHARGE: 0</p>
          </body>
        </notes>
      </species>
      <species id="M_nadp__c" name="NADP(+) [cytoplasm]" compartment="c" hasOnlySubstanceUnits="false" boundaryCondition="false" constant="false">
        <notes>
          <body xmlns="http://www.w3.org/1999/xhtml">
            <p>CHARGE: 0</p>
          </body>
        </notes>
      </species>
      <species id="M_nadp__r" name="NADP(+) [endoplasmic reticulum]" compartment="r" hasOnlySubstanceUnits="false" boundaryCondition="false" constant="false">
        <notes>
          <body xmlns="http://www.w3.org/1999/xhtml">
            <p>CHARGE: 0</p>
          </body>
        </notes>
      </species>
      <species id="M_nadp__m" name="NADP(+) [mitochondrion]" compartment="m" hasOnlySubstanceUnits="false" boundaryCondition="false" constant="false">
        <notes>
          <body xmlns="http://www.w3.org/1999/xhtml">
            <p>CHARGE: 0</p>
          </body>
        </notes>
      </species>
      <species id="M_nadp__x" name="NADP(+) [peroxisome]" compartment="x" hasOnlySubstanceUnits="false" boundaryCondition="false" constant="false">
        <notes>
          <body xmlns="http://www.w3.org/1999/xhtml">
            <p>CHARGE: 0</p>
          </body>
        </notes>
      </species>
      <species id="M_nadp__e" name="NADP(+) [extracellular]" compartment="e" hasOnlySubstanceUnits="false" boundaryCondition="false" constant="false">
        <notes>
          <body xmlns="http://www.w3.org/1999/xhtml">
            <p>CHARGE: 0</p>
          </body>
        </notes>
      </species>
      <species id="M_nadph__c" name="NADPH [cytoplasm]" compartment="c" hasOnlySubstanceUnits="false" boundaryCondition="false" constant="false">
        <notes>
          <body xmlns="http://www.w3.org/1999/xhtml">
            <p>CHARGE: 0</p>
          </body>
        </notes>
      </species>
      <species id="M_nadph__r" name="NADPH [endoplasmic reticulum]" compartment="r" hasOnlySubstanceUnits="false" boundaryCondition="false" constant="false">
        <notes>
          <body xmlns="http://www.w3.org/1999/xhtml">
            <p>CHARGE: 0</p>
          </body>
        </notes>
      </species>
      <species id="M_nadph__m" name="NADPH [mitochondrion]" compartment="m" hasOnlySubstanceUnits="false" boundaryCondition="false" constant="false">
        <notes>
          <body xmlns="http://www.w3.org/1999/xhtml">
            <p>CHARGE: 0</p>
          </body>
        </notes>
      </species>
      <species id="M_nadph__x" name="NADPH [peroxisome]" compartment="x" hasOnlySubstanceUnits="false" boundaryCondition="false" constant="false">
        <notes>
          <body xmlns="http://www.w3.org/1999/xhtml">
            <p>CHARGE: 0</p>
          </body>
        </notes>
      </species>
      <species id="M_ncam__c" name="nicotinamide [cytoplasm]" compartment="c" hasOnlySubstanceUnits="false" boundaryCondition="false" constant="false">
        <notes>
          <body xmlns="http://www.w3.org/1999/xhtml">
            <p>CHARGE: 0</p>
          </body>
        </notes>
      </species>
      <species id="M_ncam__m" name="nicotinamide [mitochondrion]" compartment="m" hasOnlySubstanceUnits="false" boundaryCondition="false" constant="false">
        <notes>
          <body xmlns="http://www.w3.org/1999/xhtml">
            <p>CHARGE: 0</p>
          </body>
        </notes>
      </species>
      <species id="M_ncam__n" name="nicotinamide [nucleus]" compartment="n" hasOnlySubstanceUnits="false" boundaryCondition="false" constant="false">
        <notes>
          <body xmlns="http://www.w3.org/1999/xhtml">
            <p>CHARGE: 0</p>
          </body>
        </notes>
      </species>
      <species id="M_nac__c" name="nicotinate [cytoplasm]" compartment="c" hasOnlySubstanceUnits="false" boundaryCondition="false" constant="false">
        <notes>
          <body xmlns="http://www.w3.org/1999/xhtml">
            <p>CHARGE: 0</p>
          </body>
        </notes>
      </species>
      <species id="M_nac__m" name="nicotinate [mitochondrion]" compartment="m" hasOnlySubstanceUnits="false" boundaryCondition="false" constant="false">
        <notes>
          <body xmlns="http://www.w3.org/1999/xhtml">
            <p>CHARGE: 0</p>
          </body>
        </notes>
      </species>
      <species id="M_nac__e" name="nicotinate [extracellular]" compartment="e" hasOnlySubstanceUnits="false" boundaryCondition="false" constant="false">
        <notes>
          <body xmlns="http://www.w3.org/1999/xhtml">
            <p>CHARGE: 0</p>
          </body>
        </notes>
      </species>
      <species id="M_15763__c" name="nicotinic acid D-ribonucleotide [cytoplasm]" compartment="c" hasOnlySubstanceUnits="false" boundaryCondition="false" constant="false">
        <notes>
          <body xmlns="http://www.w3.org/1999/xhtml">
            <p>CHARGE: 0</p>
          </body>
        </notes>
      </species>
      <species id="M_15763__m" name="nicotinic acid D-ribonucleotide [mitochondrion]" compartment="m" hasOnlySubstanceUnits="false" boundaryCondition="false" constant="false">
        <notes>
          <body xmlns="http://www.w3.org/1999/xhtml">
            <p>CHARGE: 0</p>
          </body>
        </notes>
      </species>
      <species id="M_nmn__c" name="NMN [cytoplasm]" compartment="c" hasOnlySubstanceUnits="false" boundaryCondition="false" constant="false">
        <notes>
          <body xmlns="http://www.w3.org/1999/xhtml">
            <p>CHARGE: 0</p>
          </body>
        </notes>
      </species>
      <species id="M_nmn__m" name="NMN [mitochondrion]" compartment="m" hasOnlySubstanceUnits="false" boundaryCondition="false" constant="false">
        <notes>
          <body xmlns="http://www.w3.org/1999/xhtml">
            <p>CHARGE: 0</p>
          </body>
        </notes>
      </species>
      <species id="M_nmn__n" name="NMN [nucleus]" compartment="n" hasOnlySubstanceUnits="false" boundaryCondition="false" constant="false">
        <notes>
          <body xmlns="http://www.w3.org/1999/xhtml">
            <p>CHARGE: 0</p>
          </body>
        </notes>
      </species>
      <species id="M_nmn__x" name="NMN [peroxisome]" compartment="x" hasOnlySubstanceUnits="false" boundaryCondition="false" constant="false">
        <notes>
          <body xmlns="http://www.w3.org/1999/xhtml">
            <p>CHARGE: 0</p>
          </body>
        </notes>
      </species>
      <species id="M_nmn__e" name="NMN [extracellular]" compartment="e" hasOnlySubstanceUnits="false" boundaryCondition="false" constant="false">
        <notes>
          <body xmlns="http://www.w3.org/1999/xhtml">
            <p>CHARGE: 0</p>
          </body>
        </notes>
      </species>
      <species id="M_53034__l" name="nonadecaprenyl diphosphate [lipid particle]" compartment="l" hasOnlySubstanceUnits="false" boundaryCondition="false" constant="false">
        <notes>
          <body xmlns="http://www.w3.org/1999/xhtml">
            <p>CHARGE: 0</p>
          </body>
        </notes>
      </species>
      <species id="M_53044__l" name="nonaprenyl diphosphate [lipid particle]" compartment="l" hasOnlySubstanceUnits="false" boundaryCondition="false" constant="false">
        <notes>
          <body xmlns="http://www.w3.org/1999/xhtml">
            <p>CHARGE: 0</p>
          </body>
        </notes>
      </species>
      <species id="M_achms__c" name="O-acetyl-L-homoserine [cytoplasm]" compartment="c" hasOnlySubstanceUnits="false" boundaryCondition="false" constant="false">
        <notes>
          <body xmlns="http://www.w3.org/1999/xhtml">
            <p>CHARGE: 0</p>
          </body>
        </notes>
      </species>
      <species id="M_acser__c" name="O-acetyl-L-serine [cytoplasm]" compartment="c" hasOnlySubstanceUnits="false" boundaryCondition="false" constant="false">
        <notes>
          <body xmlns="http://www.w3.org/1999/xhtml">
            <p>CHARGE: 0</p>
          </body>
        </notes>
      </species>
      <species id="M_73024__c" name="O-acetylcarnitine [cytoplasm]" compartment="c" hasOnlySubstanceUnits="false" boundaryCondition="false" constant="false">
        <notes>
          <body xmlns="http://www.w3.org/1999/xhtml">
            <p>CHARGE: 0</p>
          </body>
        </notes>
      </species>
      <species id="M_73024__m" name="O-acetylcarnitine [mitochondrion]" compartment="m" hasOnlySubstanceUnits="false" boundaryCondition="false" constant="false">
        <notes>
          <body xmlns="http://www.w3.org/1999/xhtml">
            <p>CHARGE: 0</p>
          </body>
        </notes>
      </species>
      <species id="M_73024__x" name="O-acetylcarnitine [peroxisome]" compartment="x" hasOnlySubstanceUnits="false" boundaryCondition="false" constant="false">
        <notes>
          <body xmlns="http://www.w3.org/1999/xhtml">
            <p>CHARGE: 0</p>
          </body>
        </notes>
      </species>
      <species id="M_phom__c" name="O-phospho-L-homoserine [cytoplasm]" compartment="c" hasOnlySubstanceUnits="false" boundaryCondition="false" constant="false">
        <notes>
          <body xmlns="http://www.w3.org/1999/xhtml">
            <p>CHARGE: 0</p>
          </body>
        </notes>
      </species>
      <species id="M_C01005__c" name="3-phospho-serine [cytoplasm]" compartment="c" hasOnlySubstanceUnits="false" boundaryCondition="false" constant="false">
        <notes>
          <body xmlns="http://www.w3.org/1999/xhtml">
            <p>CHARGE: 0</p>
          </body>
        </notes>
      </species>
      <species id="M_17553__r" name="O-phosphoethanolamine [endoplasmic reticulum]" compartment="r" hasOnlySubstanceUnits="false" boundaryCondition="false" constant="false">
        <notes>
          <body xmlns="http://www.w3.org/1999/xhtml">
            <p>CHARGE: 0</p>
          </body>
        </notes>
      </species>
      <species id="M_suchms__c" name="O-succinyl-L-homoserine [cytoplasm]" compartment="c" hasOnlySubstanceUnits="false" boundaryCondition="false" constant="false">
        <notes>
          <body xmlns="http://www.w3.org/1999/xhtml">
            <p>CHARGE: 0</p>
          </body>
        </notes>
      </species>
      <species id="M_76516__c" name="octadec-9-ynoyl-[acyl-carrier protein] [cytoplasm]" compartment="c" hasOnlySubstanceUnits="false" boundaryCondition="false" constant="false">
        <notes>
          <body xmlns="http://www.w3.org/1999/xhtml">
            <p>CHARGE: 0</p>
          </body>
        </notes>
      </species>
      <species id="M_76516__m" name="octadec-9-ynoyl-[acyl-carrier protein] [mitochondrion]" compartment="m" hasOnlySubstanceUnits="false" boundaryCondition="false" constant="false">
        <notes>
          <body xmlns="http://www.w3.org/1999/xhtml">
            <p>CHARGE: 0</p>
          </body>
        </notes>
      </species>
      <species id="M_C02050__c" name="octadec-9-ynoyl-CoA [cytoplasm]" compartment="c" hasOnlySubstanceUnits="false" boundaryCondition="false" constant="false">
        <notes>
          <body xmlns="http://www.w3.org/1999/xhtml">
            <p>CHARGE: 0</p>
          </body>
        </notes>
      </species>
      <species id="M_C02050__x" name="octadec-9-ynoyl-CoA [peroxisome]" compartment="x" hasOnlySubstanceUnits="false" boundaryCondition="false" constant="false">
        <notes>
          <body xmlns="http://www.w3.org/1999/xhtml">
            <p>CHARGE: 0</p>
          </body>
        </notes>
      </species>
      <species id="M_53035__l" name="octadecaprenyl diphosphate [lipid particle]" compartment="l" hasOnlySubstanceUnits="false" boundaryCondition="false" constant="false">
        <notes>
          <body xmlns="http://www.w3.org/1999/xhtml">
            <p>CHARGE: 0</p>
          </body>
        </notes>
      </species>
      <species id="M_octa__c" name="octanoate [cytoplasm]" compartment="c" hasOnlySubstanceUnits="false" boundaryCondition="false" constant="false">
        <notes>
          <body xmlns="http://www.w3.org/1999/xhtml">
            <p>CHARGE: 0</p>
          </body>
        </notes>
      </species>
      <species id="M_octa__x" name="octanoate [peroxisome]" compartment="x" hasOnlySubstanceUnits="false" boundaryCondition="false" constant="false">
        <notes>
          <body xmlns="http://www.w3.org/1999/xhtml">
            <p>CHARGE: 0</p>
          </body>
        </notes>
      </species>
      <species id="M_octa__e" name="octanoate [extracellular]" compartment="e" hasOnlySubstanceUnits="false" boundaryCondition="false" constant="false">
        <notes>
          <body xmlns="http://www.w3.org/1999/xhtml">
            <p>CHARGE: 0</p>
          </body>
        </notes>
      </species>
      <species id="M_occoa__x" name="octanoyl-CoA [peroxisome]" compartment="x" hasOnlySubstanceUnits="false" boundaryCondition="false" constant="false">
        <notes>
          <body xmlns="http://www.w3.org/1999/xhtml">
            <p>CHARGE: 0</p>
          </body>
        </notes>
      </species>
      <species id="M_53045__l" name="octaprenyl diphosphate [lipid particle]" compartment="l" hasOnlySubstanceUnits="false" boundaryCondition="false" constant="false">
        <notes>
          <body xmlns="http://www.w3.org/1999/xhtml">
            <p>CHARGE: 0</p>
          </body>
        </notes>
      </species>
      <species id="M_30823__c" name="oleate [cytoplasm]" compartment="c" hasOnlySubstanceUnits="false" boundaryCondition="false" constant="false">
        <notes>
          <body xmlns="http://www.w3.org/1999/xhtml">
            <p>CHARGE: 0</p>
          </body>
        </notes>
      </species>
      <species id="M_30823__e" name="oleate [extracellular]" compartment="e" hasOnlySubstanceUnits="false" boundaryCondition="false" constant="false">
        <notes>
          <body xmlns="http://www.w3.org/1999/xhtml">
            <p>CHARGE: 0</p>
          </body>
        </notes>
      </species>
      <species id="M_15534__c" name="oleoyl-CoA [cytoplasm]" compartment="c" hasOnlySubstanceUnits="false" boundaryCondition="false" constant="false">
        <notes>
          <body xmlns="http://www.w3.org/1999/xhtml">
            <p>CHARGE: 0</p>
          </body>
        </notes>
      </species>
      <species id="M_15534__r" name="oleoyl-CoA [endoplasmic reticulum]" compartment="r" hasOnlySubstanceUnits="false" boundaryCondition="false" constant="false">
        <notes>
          <body xmlns="http://www.w3.org/1999/xhtml">
            <p>CHARGE: 0</p>
          </body>
        </notes>
      </species>
      <species id="M_15534__x" name="oleoyl-CoA [peroxisome]" compartment="x" hasOnlySubstanceUnits="false" boundaryCondition="false" constant="false">
        <notes>
          <body xmlns="http://www.w3.org/1999/xhtml">
            <p>CHARGE: 0</p>
          </body>
        </notes>
      </species>
      <species id="M_orn__c" name="ornithine [cytoplasm]" compartment="c" hasOnlySubstanceUnits="false" boundaryCondition="false" constant="false">
        <notes>
          <body xmlns="http://www.w3.org/1999/xhtml">
            <p>CHARGE: 0</p>
          </body>
        </notes>
      </species>
      <species id="M_orn__m" name="ornithine [mitochondrion]" compartment="m" hasOnlySubstanceUnits="false" boundaryCondition="false" constant="false">
        <notes>
          <body xmlns="http://www.w3.org/1999/xhtml">
            <p>CHARGE: 0</p>
          </body>
        </notes>
      </species>
      <species id="M_orn__e" name="ornithine [extracellular]" compartment="e" hasOnlySubstanceUnits="false" boundaryCondition="false" constant="false">
        <notes>
          <body xmlns="http://www.w3.org/1999/xhtml">
            <p>CHARGE: 0</p>
          </body>
        </notes>
      </species>
      <species id="M_orot__c" name="orotate [cytoplasm]" compartment="c" hasOnlySubstanceUnits="false" boundaryCondition="false" constant="false">
        <notes>
          <body xmlns="http://www.w3.org/1999/xhtml">
            <p>CHARGE: 0</p>
          </body>
        </notes>
      </species>
      <species id="M_C01103__c" name="orotidine 5&apos;-(dihydrogen phosphate) [cytoplasm]" compartment="c" hasOnlySubstanceUnits="false" boundaryCondition="false" constant="false">
        <notes>
          <body xmlns="http://www.w3.org/1999/xhtml">
            <p>CHARGE: 0</p>
          </body>
        </notes>
      </species>
      <species id="M_oaa__c" name="oxaloacetate(2-) [cytoplasm]" compartment="c" hasOnlySubstanceUnits="false" boundaryCondition="false" constant="false">
        <notes>
          <body xmlns="http://www.w3.org/1999/xhtml">
            <p>CHARGE: 0</p>
          </body>
        </notes>
      </species>
      <species id="M_oaa__m" name="oxaloacetate(2-) [mitochondrion]" compartment="m" hasOnlySubstanceUnits="false" boundaryCondition="false" constant="false">
        <notes>
          <body xmlns="http://www.w3.org/1999/xhtml">
            <p>CHARGE: 0</p>
          </body>
        </notes>
      </species>
      <species id="M_oaa__x" name="oxaloacetate(2-) [peroxisome]" compartment="x" hasOnlySubstanceUnits="false" boundaryCondition="false" constant="false">
        <notes>
          <body xmlns="http://www.w3.org/1999/xhtml">
            <p>CHARGE: 0</p>
          </body>
        </notes>
      </species>
      <species id="M_oaa__e" name="oxaloacetate(2-) [extracellular]" compartment="e" hasOnlySubstanceUnits="false" boundaryCondition="false" constant="false">
        <notes>
          <body xmlns="http://www.w3.org/1999/xhtml">
            <p>CHARGE: 0</p>
          </body>
        </notes>
      </species>
      <species id="M_25805__c" name="oxygen [cytoplasm]" compartment="c" hasOnlySubstanceUnits="false" boundaryCondition="false" constant="false">
        <notes>
          <body xmlns="http://www.w3.org/1999/xhtml">
            <p>CHARGE: 0</p>
          </body>
        </notes>
      </species>
      <species id="M_25805__r" name="oxygen [endoplasmic reticulum]" compartment="r" hasOnlySubstanceUnits="false" boundaryCondition="false" constant="false">
        <notes>
          <body xmlns="http://www.w3.org/1999/xhtml">
            <p>CHARGE: 0</p>
          </body>
        </notes>
      </species>
      <species id="M_25805__m" name="oxygen [mitochondrion]" compartment="m" hasOnlySubstanceUnits="false" boundaryCondition="false" constant="false">
        <notes>
          <body xmlns="http://www.w3.org/1999/xhtml">
            <p>CHARGE: 0</p>
          </body>
        </notes>
      </species>
      <species id="M_25805__x" name="oxygen [peroxisome]" compartment="x" hasOnlySubstanceUnits="false" boundaryCondition="false" constant="false">
        <notes>
          <body xmlns="http://www.w3.org/1999/xhtml">
            <p>CHARGE: 0</p>
          </body>
        </notes>
      </species>
      <species id="M_25805__e" name="oxygen [extracellular]" compartment="e" hasOnlySubstanceUnits="false" boundaryCondition="false" constant="false">
        <notes>
          <body xmlns="http://www.w3.org/1999/xhtml">
            <p>CHARGE: 0</p>
          </body>
        </notes>
      </species>
      <species id="M_17422__c" name="P(1),P(4)-bis(5&apos;-adenosyl) tetraphosphate [cytoplasm]" compartment="c" hasOnlySubstanceUnits="false" boundaryCondition="false" constant="false">
        <notes>
          <body xmlns="http://www.w3.org/1999/xhtml">
            <p>CHARGE: 0</p>
          </body>
        </notes>
      </species>
      <species id="M_15883__c" name="P(1),P(4)-bis(5&apos;-guanosyl) tetraphosphate [cytoplasm]" compartment="c" hasOnlySubstanceUnits="false" boundaryCondition="false" constant="false">
        <notes>
          <body xmlns="http://www.w3.org/1999/xhtml">
            <p>CHARGE: 0</p>
          </body>
        </notes>
      </species>
      <species id="M_52968__c" name="P1-(5&apos;-adenosyl),P4-(5&apos;-guanosyl) tetraphosphate [cytoplasm]" compartment="c" hasOnlySubstanceUnits="false" boundaryCondition="false" constant="false">
        <notes>
          <body xmlns="http://www.w3.org/1999/xhtml">
            <p>CHARGE: 0</p>
          </body>
        </notes>
      </species>
      <species id="M_C00249__c" name="palmitate [cytoplasm]" compartment="c" hasOnlySubstanceUnits="false" boundaryCondition="false" constant="false">
        <notes>
          <body xmlns="http://www.w3.org/1999/xhtml">
            <p>CHARGE: 0</p>
          </body>
        </notes>
      </species>
      <species id="M_C00249__x" name="palmitate [peroxisome]" compartment="x" hasOnlySubstanceUnits="false" boundaryCondition="false" constant="false">
        <notes>
          <body xmlns="http://www.w3.org/1999/xhtml">
            <p>CHARGE: 0</p>
          </body>
        </notes>
      </species>
      <species id="M_C00249__e" name="palmitate [extracellular]" compartment="e" hasOnlySubstanceUnits="false" boundaryCondition="false" constant="false">
        <notes>
          <body xmlns="http://www.w3.org/1999/xhtml">
            <p>CHARGE: 0</p>
          </body>
        </notes>
      </species>
      <species id="M_32372__c" name="palmitoleate [cytoplasm]" compartment="c" hasOnlySubstanceUnits="false" boundaryCondition="false" constant="false">
        <notes>
          <body xmlns="http://www.w3.org/1999/xhtml">
            <p>CHARGE: 0</p>
          </body>
        </notes>
      </species>
      <species id="M_32372__x" name="palmitoleate [peroxisome]" compartment="x" hasOnlySubstanceUnits="false" boundaryCondition="false" constant="false">
        <notes>
          <body xmlns="http://www.w3.org/1999/xhtml">
            <p>CHARGE: 0</p>
          </body>
        </notes>
      </species>
      <species id="M_32372__e" name="palmitoleate [extracellular]" compartment="e" hasOnlySubstanceUnits="false" boundaryCondition="false" constant="false">
        <notes>
          <body xmlns="http://www.w3.org/1999/xhtml">
            <p>CHARGE: 0</p>
          </body>
        </notes>
      </species>
      <species id="M_C05764__c" name="palmitoyl-[acyl-carrier protein] [cytoplasm]" compartment="c" hasOnlySubstanceUnits="false" boundaryCondition="false" constant="false">
        <notes>
          <body xmlns="http://www.w3.org/1999/xhtml">
            <p>CHARGE: 0</p>
          </body>
        </notes>
      </species>
      <species id="M_C05764__m" name="palmitoyl-[acyl-carrier protein] [mitochondrion]" compartment="m" hasOnlySubstanceUnits="false" boundaryCondition="false" constant="false">
        <notes>
          <body xmlns="http://www.w3.org/1999/xhtml">
            <p>CHARGE: 0</p>
          </body>
        </notes>
      </species>
      <species id="M_pmtcoa__c" name="palmitoyl-CoA [cytoplasm]" compartment="c" hasOnlySubstanceUnits="false" boundaryCondition="false" constant="false">
        <notes>
          <body xmlns="http://www.w3.org/1999/xhtml">
            <p>CHARGE: 0</p>
          </body>
        </notes>
      </species>
      <species id="M_pmtcoa__r" name="palmitoyl-CoA [endoplasmic reticulum]" compartment="r" hasOnlySubstanceUnits="false" boundaryCondition="false" constant="false">
        <notes>
          <body xmlns="http://www.w3.org/1999/xhtml">
            <p>CHARGE: 0</p>
          </body>
        </notes>
      </species>
      <species id="M_pmtcoa__x" name="palmitoyl-CoA [peroxisome]" compartment="x" hasOnlySubstanceUnits="false" boundaryCondition="false" constant="false">
        <notes>
          <body xmlns="http://www.w3.org/1999/xhtml">
            <p>CHARGE: 0</p>
          </body>
        </notes>
      </species>
      <species id="M_pan4p__c" name="pantetheine 4&apos;-phosphate [cytoplasm]" compartment="c" hasOnlySubstanceUnits="false" boundaryCondition="false" constant="false">
        <notes>
          <body xmlns="http://www.w3.org/1999/xhtml">
            <p>CHARGE: 0</p>
          </body>
        </notes>
      </species>
      <species id="M_pan4p__m" name="pantetheine 4&apos;-phosphate [mitochondrion]" compartment="m" hasOnlySubstanceUnits="false" boundaryCondition="false" constant="false">
        <notes>
          <body xmlns="http://www.w3.org/1999/xhtml">
            <p>CHARGE: 0</p>
          </body>
        </notes>
      </species>
      <species id="M_pectin__e" name="pectin [extracellular]" compartment="e" hasOnlySubstanceUnits="false" boundaryCondition="false" constant="false">
        <notes>
          <body xmlns="http://www.w3.org/1999/xhtml">
            <p>CHARGE: 0</p>
          </body>
        </notes>
      </species>
      <species id="M_53038__l" name="pentadecaprenyl diphosphate [lipid particle]" compartment="l" hasOnlySubstanceUnits="false" boundaryCondition="false" constant="false">
        <notes>
          <body xmlns="http://www.w3.org/1999/xhtml">
            <p>CHARGE: 0</p>
          </body>
        </notes>
      </species>
      <species id="M_53048__c" name="pentaprenyl diphosphate [cytoplasm]" compartment="c" hasOnlySubstanceUnits="false" boundaryCondition="false" constant="false">
        <notes>
          <body xmlns="http://www.w3.org/1999/xhtml">
            <p>CHARGE: 0</p>
          </body>
        </notes>
      </species>
      <species id="M_53048__l" name="pentaprenyl diphosphate [lipid particle]" compartment="l" hasOnlySubstanceUnits="false" boundaryCondition="false" constant="false">
        <notes>
          <body xmlns="http://www.w3.org/1999/xhtml">
            <p>CHARGE: 0</p>
          </body>
        </notes>
      </species>
      <species id="M_53048__m" name="pentaprenyl diphosphate [mitochondrion]" compartment="m" hasOnlySubstanceUnits="false" boundaryCondition="false" constant="false">
        <notes>
          <body xmlns="http://www.w3.org/1999/xhtml">
            <p>CHARGE: 0</p>
          </body>
        </notes>
      </species>
      <species id="M_29153__c" name="Phe-tRNA(Phe) [cytoplasm]" compartment="c" hasOnlySubstanceUnits="false" boundaryCondition="false" constant="false">
        <notes>
          <body xmlns="http://www.w3.org/1999/xhtml">
            <p>CHARGE: 0</p>
          </body>
        </notes>
      </species>
      <species id="M_29153__m" name="Phe-tRNA(Phe) [mitochondrion]" compartment="m" hasOnlySubstanceUnits="false" boundaryCondition="false" constant="false">
        <notes>
          <body xmlns="http://www.w3.org/1999/xhtml">
            <p>CHARGE: 0</p>
          </body>
        </notes>
      </species>
      <species id="M_pheac__c" name="phenethyl acetate [cytoplasm]" compartment="c" hasOnlySubstanceUnits="false" boundaryCondition="false" constant="false">
        <notes>
          <body xmlns="http://www.w3.org/1999/xhtml">
            <p>CHARGE: 0</p>
          </body>
        </notes>
      </species>
      <species id="M_pheac__e" name="phenethyl acetate [extracellular]" compartment="e" hasOnlySubstanceUnits="false" boundaryCondition="false" constant="false">
        <notes>
          <body xmlns="http://www.w3.org/1999/xhtml">
            <p>CHARGE: 0</p>
          </body>
        </notes>
      </species>
      <species id="M_pacald__c" name="phenylacetaldehyde [cytoplasm]" compartment="c" hasOnlySubstanceUnits="false" boundaryCondition="false" constant="false">
        <notes>
          <body xmlns="http://www.w3.org/1999/xhtml">
            <p>CHARGE: 0</p>
          </body>
        </notes>
      </species>
      <species id="M_pacald__m" name="phenylacetaldehyde [mitochondrion]" compartment="m" hasOnlySubstanceUnits="false" boundaryCondition="false" constant="false">
        <notes>
          <body xmlns="http://www.w3.org/1999/xhtml">
            <p>CHARGE: 0</p>
          </body>
        </notes>
      </species>
      <species id="M_pacald__e" name="phenylacetaldehyde [extracellular]" compartment="e" hasOnlySubstanceUnits="false" boundaryCondition="false" constant="false">
        <notes>
          <body xmlns="http://www.w3.org/1999/xhtml">
            <p>CHARGE: 0</p>
          </body>
        </notes>
      </species>
      <species id="M_pac__c" name="phenylacetic acid [cytoplasm]" compartment="c" hasOnlySubstanceUnits="false" boundaryCondition="false" constant="false">
        <notes>
          <body xmlns="http://www.w3.org/1999/xhtml">
            <p>CHARGE: 0</p>
          </body>
        </notes>
      </species>
      <species id="M_pi__c" name="phosphate [cytoplasm]" compartment="c" hasOnlySubstanceUnits="false" boundaryCondition="false" constant="false">
        <notes>
          <body xmlns="http://www.w3.org/1999/xhtml">
            <p>CHARGE: 0</p>
          </body>
        </notes>
      </species>
      <species id="M_pi__r" name="phosphate [endoplasmic reticulum]" compartment="r" hasOnlySubstanceUnits="false" boundaryCondition="false" constant="false">
        <notes>
          <body xmlns="http://www.w3.org/1999/xhtml">
            <p>CHARGE: 0</p>
          </body>
        </notes>
      </species>
      <species id="M_pi__g" name="phosphate [Golgi]" compartment="g" hasOnlySubstanceUnits="false" boundaryCondition="false" constant="false">
        <notes>
          <body xmlns="http://www.w3.org/1999/xhtml">
            <p>CHARGE: 0</p>
          </body>
        </notes>
      </species>
      <species id="M_pi__m" name="phosphate [mitochondrion]" compartment="m" hasOnlySubstanceUnits="false" boundaryCondition="false" constant="false">
        <notes>
          <body xmlns="http://www.w3.org/1999/xhtml">
            <p>CHARGE: 0</p>
          </body>
        </notes>
      </species>
      <species id="M_pi__n" name="phosphate [nucleus]" compartment="n" hasOnlySubstanceUnits="false" boundaryCondition="false" constant="false">
        <notes>
          <body xmlns="http://www.w3.org/1999/xhtml">
            <p>CHARGE: 0</p>
          </body>
        </notes>
      </species>
      <species id="M_pi__x" name="phosphate [peroxisome]" compartment="x" hasOnlySubstanceUnits="false" boundaryCondition="false" constant="false">
        <notes>
          <body xmlns="http://www.w3.org/1999/xhtml">
            <p>CHARGE: 0</p>
          </body>
        </notes>
      </species>
      <species id="M_pi__v" name="phosphate [vacuole]" compartment="v" hasOnlySubstanceUnits="false" boundaryCondition="false" constant="false">
        <notes>
          <body xmlns="http://www.w3.org/1999/xhtml">
            <p>CHARGE: 0</p>
          </body>
        </notes>
      </species>
      <species id="M_pi__e" name="phosphate [extracellular]" compartment="e" hasOnlySubstanceUnits="false" boundaryCondition="false" constant="false">
        <notes>
          <body xmlns="http://www.w3.org/1999/xhtml">
            <p>CHARGE: 0</p>
          </body>
        </notes>
      </species>
      <species id="M_pa__ce" name="phosphatidate [cell envelope]" compartment="ce" hasOnlySubstanceUnits="false" boundaryCondition="false" constant="false">
        <notes>
          <body xmlns="http://www.w3.org/1999/xhtml">
            <p>CHARGE: 0</p>
          </body>
        </notes>
      </species>
      <species id="M_pa__c" name="phosphatidate [cytoplasm]" compartment="c" hasOnlySubstanceUnits="false" boundaryCondition="false" constant="false">
        <notes>
          <body xmlns="http://www.w3.org/1999/xhtml">
            <p>CHARGE: 0</p>
          </body>
        </notes>
      </species>
      <species id="M_pa__r" name="phosphatidate [endoplasmic reticulum]" compartment="r" hasOnlySubstanceUnits="false" boundaryCondition="false" constant="false">
        <notes>
          <body xmlns="http://www.w3.org/1999/xhtml">
            <p>CHARGE: 0</p>
          </body>
        </notes>
      </species>
      <species id="M_pa__m" name="phosphatidate [mitochondrion]" compartment="m" hasOnlySubstanceUnits="false" boundaryCondition="false" constant="false">
        <notes>
          <body xmlns="http://www.w3.org/1999/xhtml">
            <p>CHARGE: 0</p>
          </body>
        </notes>
      </species>
      <species id="M_pa__l" name="phosphatidate [lipid particle]" compartment="l" hasOnlySubstanceUnits="false" boundaryCondition="false" constant="false">
        <notes>
          <body xmlns="http://www.w3.org/1999/xhtml">
            <p>CHARGE: 0</p>
          </body>
        </notes>
      </species>
      <species id="M_18303__ce" name="phosphatidyl-L-serine [cell envelope]" compartment="ce" hasOnlySubstanceUnits="false" boundaryCondition="false" constant="false">
        <notes>
          <body xmlns="http://www.w3.org/1999/xhtml">
            <p>CHARGE: 0</p>
          </body>
        </notes>
      </species>
      <species id="M_18303__c" name="phosphatidyl-L-serine [cytoplasm]" compartment="c" hasOnlySubstanceUnits="false" boundaryCondition="false" constant="false">
        <notes>
          <body xmlns="http://www.w3.org/1999/xhtml">
            <p>CHARGE: 0</p>
          </body>
        </notes>
      </species>
      <species id="M_18303__r" name="phosphatidyl-L-serine [endoplasmic reticulum]" compartment="r" hasOnlySubstanceUnits="false" boundaryCondition="false" constant="false">
        <notes>
          <body xmlns="http://www.w3.org/1999/xhtml">
            <p>CHARGE: 0</p>
          </body>
        </notes>
      </species>
      <species id="M_18303__g" name="phosphatidyl-L-serine [Golgi]" compartment="g" hasOnlySubstanceUnits="false" boundaryCondition="false" constant="false">
        <notes>
          <body xmlns="http://www.w3.org/1999/xhtml">
            <p>CHARGE: 0</p>
          </body>
        </notes>
      </species>
      <species id="M_18303__m" name="phosphatidyl-L-serine [mitochondrion]" compartment="m" hasOnlySubstanceUnits="false" boundaryCondition="false" constant="false">
        <notes>
          <body xmlns="http://www.w3.org/1999/xhtml">
            <p>CHARGE: 0</p>
          </body>
        </notes>
      </species>
      <species id="M_18303__v" name="phosphatidyl-L-serine [vacuole]" compartment="v" hasOnlySubstanceUnits="false" boundaryCondition="false" constant="false">
        <notes>
          <body xmlns="http://www.w3.org/1999/xhtml">
            <p>CHARGE: 0</p>
          </body>
        </notes>
      </species>
      <species id="M_C04308__m" name="phosphatidyl-N,N-dimethylethanolamine [mitochondrion]" compartment="m" hasOnlySubstanceUnits="false" boundaryCondition="false" constant="false">
        <notes>
          <body xmlns="http://www.w3.org/1999/xhtml">
            <p>CHARGE: 0</p>
          </body>
        </notes>
      </species>
      <species id="M_C01241__r" name="phosphatidyl-N-methylethanolamine [endoplasmic reticulum]" compartment="r" hasOnlySubstanceUnits="false" boundaryCondition="false" constant="false">
        <notes>
          <body xmlns="http://www.w3.org/1999/xhtml">
            <p>CHARGE: 0</p>
          </body>
        </notes>
      </species>
      <species id="M_C01241__m" name="phosphatidyl-N-methylethanolamine [mitochondrion]" compartment="m" hasOnlySubstanceUnits="false" boundaryCondition="false" constant="false">
        <notes>
          <body xmlns="http://www.w3.org/1999/xhtml">
            <p>CHARGE: 0</p>
          </body>
        </notes>
      </species>
      <species id="M_pchol_hs__ce" name="phosphatidylcholine [cell envelope]" compartment="ce" hasOnlySubstanceUnits="false" boundaryCondition="false" constant="false">
        <notes>
          <body xmlns="http://www.w3.org/1999/xhtml">
            <p>CHARGE: 0</p>
          </body>
        </notes>
      </species>
      <species id="M_pchol_hs__c" name="phosphatidylcholine [cytoplasm]" compartment="c" hasOnlySubstanceUnits="false" boundaryCondition="false" constant="false">
        <notes>
          <body xmlns="http://www.w3.org/1999/xhtml">
            <p>CHARGE: 0</p>
          </body>
        </notes>
      </species>
      <species id="M_pchol_hs__r" name="phosphatidylcholine [endoplasmic reticulum]" compartment="r" hasOnlySubstanceUnits="false" boundaryCondition="false" constant="false">
        <notes>
          <body xmlns="http://www.w3.org/1999/xhtml">
            <p>CHARGE: 0</p>
          </body>
        </notes>
      </species>
      <species id="M_pchol_hs__m" name="phosphatidylcholine [mitochondrion]" compartment="m" hasOnlySubstanceUnits="false" boundaryCondition="false" constant="false">
        <notes>
          <body xmlns="http://www.w3.org/1999/xhtml">
            <p>CHARGE: 0</p>
          </body>
        </notes>
      </species>
      <species id="M_pe120__ce" name="phosphatidylethanolamine [cell envelope]" compartment="ce" hasOnlySubstanceUnits="false" boundaryCondition="false" constant="false">
        <notes>
          <body xmlns="http://www.w3.org/1999/xhtml">
            <p>CHARGE: 0</p>
          </body>
        </notes>
      </species>
      <species id="M_pe120__c" name="phosphatidylethanolamine [cytoplasm]" compartment="c" hasOnlySubstanceUnits="false" boundaryCondition="false" constant="false">
        <notes>
          <body xmlns="http://www.w3.org/1999/xhtml">
            <p>CHARGE: 0</p>
          </body>
        </notes>
      </species>
      <species id="M_pe120__r" name="phosphatidylethanolamine [endoplasmic reticulum]" compartment="r" hasOnlySubstanceUnits="false" boundaryCondition="false" constant="false">
        <notes>
          <body xmlns="http://www.w3.org/1999/xhtml">
            <p>CHARGE: 0</p>
          </body>
        </notes>
      </species>
      <species id="M_pe120__g" name="phosphatidylethanolamine [Golgi]" compartment="g" hasOnlySubstanceUnits="false" boundaryCondition="false" constant="false">
        <notes>
          <body xmlns="http://www.w3.org/1999/xhtml">
            <p>CHARGE: 0</p>
          </body>
        </notes>
      </species>
      <species id="M_pe120__m" name="phosphatidylethanolamine [mitochondrion]" compartment="m" hasOnlySubstanceUnits="false" boundaryCondition="false" constant="false">
        <notes>
          <body xmlns="http://www.w3.org/1999/xhtml">
            <p>CHARGE: 0</p>
          </body>
        </notes>
      </species>
      <species id="M_pe120__v" name="phosphatidylethanolamine [vacuole]" compartment="v" hasOnlySubstanceUnits="false" boundaryCondition="false" constant="false">
        <notes>
          <body xmlns="http://www.w3.org/1999/xhtml">
            <p>CHARGE: 0</p>
          </body>
        </notes>
      </species>
      <species id="M_pg120__l" name="phosphatidylglycerol [lipid particle]" compartment="l" hasOnlySubstanceUnits="false" boundaryCondition="false" constant="false">
        <notes>
          <body xmlns="http://www.w3.org/1999/xhtml">
            <p>CHARGE: 0</p>
          </body>
        </notes>
      </species>
      <species id="M_pg120__m" name="phosphatidylglycerol [mitochondrion]" compartment="m" hasOnlySubstanceUnits="false" boundaryCondition="false" constant="false">
        <notes>
          <body xmlns="http://www.w3.org/1999/xhtml">
            <p>CHARGE: 0</p>
          </body>
        </notes>
      </species>
      <species id="M_pep__c" name="phosphoenolpyruvate [cytoplasm]" compartment="c" hasOnlySubstanceUnits="false" boundaryCondition="false" constant="false">
        <notes>
          <body xmlns="http://www.w3.org/1999/xhtml">
            <p>CHARGE: 0</p>
          </body>
        </notes>
      </species>
      <species id="M_pep__m" name="phosphoenolpyruvate [mitochondrion]" compartment="m" hasOnlySubstanceUnits="false" boundaryCondition="false" constant="false">
        <notes>
          <body xmlns="http://www.w3.org/1999/xhtml">
            <p>CHARGE: 0</p>
          </body>
        </notes>
      </species>
      <species id="M_C00865__c" name="phospholipid [cytoplasm]" compartment="c" hasOnlySubstanceUnits="false" boundaryCondition="false" constant="false">
        <notes>
          <body xmlns="http://www.w3.org/1999/xhtml">
            <p>CHARGE: 0</p>
          </body>
        </notes>
      </species>
      <species id="M_C00865__e" name="phospholipid [extracellular]" compartment="e" hasOnlySubstanceUnits="false" boundaryCondition="false" constant="false">
        <notes>
          <body xmlns="http://www.w3.org/1999/xhtml">
            <p>CHARGE: 0</p>
          </body>
        </notes>
      </species>
      <species id="M_psph1p__r" name="phytosphingosine [endoplasmic reticulum]" compartment="r" hasOnlySubstanceUnits="false" boundaryCondition="false" constant="false">
        <notes>
          <body xmlns="http://www.w3.org/1999/xhtml">
            <p>CHARGE: 0</p>
          </body>
        </notes>
      </species>
      <species id="M_46970__r" name="phytosphingosine 1-phosphate [endoplasmic reticulum]" compartment="r" hasOnlySubstanceUnits="false" boundaryCondition="false" constant="false">
        <notes>
          <body xmlns="http://www.w3.org/1999/xhtml">
            <p>CHARGE: 0</p>
          </body>
        </notes>
      </species>
      <species id="M_pmcoa__c" name="pimeloyl-CoA [cytoplasm]" compartment="c" hasOnlySubstanceUnits="false" boundaryCondition="false" constant="false">
        <notes>
          <body xmlns="http://www.w3.org/1999/xhtml">
            <p>CHARGE: 0</p>
          </body>
        </notes>
      </species>
      <species id="M_17909__c" name="polysulphur [cytoplasm]" compartment="c" hasOnlySubstanceUnits="false" boundaryCondition="false" constant="false">
        <notes>
          <body xmlns="http://www.w3.org/1999/xhtml">
            <p>CHARGE: 0</p>
          </body>
        </notes>
      </species>
      <species id="M_ppbng__c" name="porphobilinogen [cytoplasm]" compartment="c" hasOnlySubstanceUnits="false" boundaryCondition="false" constant="false">
        <notes>
          <body xmlns="http://www.w3.org/1999/xhtml">
            <p>CHARGE: 0</p>
          </body>
        </notes>
      </species>
      <species id="M_k__c" name="potassium [cytoplasm]" compartment="c" hasOnlySubstanceUnits="false" boundaryCondition="false" constant="false">
        <notes>
          <body xmlns="http://www.w3.org/1999/xhtml">
            <p>CHARGE: 0</p>
          </body>
        </notes>
      </species>
      <species id="M_k__e" name="potassium [extracellular]" compartment="e" hasOnlySubstanceUnits="false" boundaryCondition="false" constant="false">
        <notes>
          <body xmlns="http://www.w3.org/1999/xhtml">
            <p>CHARGE: 0</p>
          </body>
        </notes>
      </species>
      <species id="M_dscl__c" name="precorrin-2 [cytoplasm]" compartment="c" hasOnlySubstanceUnits="false" boundaryCondition="false" constant="false">
        <notes>
          <body xmlns="http://www.w3.org/1999/xhtml">
            <p>CHARGE: 0</p>
          </body>
        </notes>
      </species>
      <species id="M_16057__c" name="prenyl diphosphate [cytoplasm]" compartment="c" hasOnlySubstanceUnits="false" boundaryCondition="false" constant="false">
        <notes>
          <body xmlns="http://www.w3.org/1999/xhtml">
            <p>CHARGE: 0</p>
          </body>
        </notes>
      </species>
      <species id="M_57852__c" name="prephenate(2-) [cytoplasm]" compartment="c" hasOnlySubstanceUnits="false" boundaryCondition="false" constant="false">
        <notes>
          <body xmlns="http://www.w3.org/1999/xhtml">
            <p>CHARGE: 0</p>
          </body>
        </notes>
      </species>
      <species id="M_16645__c" name="preuroporphyrinogen [cytoplasm]" compartment="c" hasOnlySubstanceUnits="false" boundaryCondition="false" constant="false">
        <notes>
          <body xmlns="http://www.w3.org/1999/xhtml">
            <p>CHARGE: 0</p>
          </body>
        </notes>
      </species>
      <species id="M_29154__c" name="Pro-tRNA(Pro) [cytoplasm]" compartment="c" hasOnlySubstanceUnits="false" boundaryCondition="false" constant="false">
        <notes>
          <body xmlns="http://www.w3.org/1999/xhtml">
            <p>CHARGE: 0</p>
          </body>
        </notes>
      </species>
      <species id="M_15539__m" name="propionyl-CoA [mitochondrion]" compartment="m" hasOnlySubstanceUnits="false" boundaryCondition="false" constant="false">
        <notes>
          <body xmlns="http://www.w3.org/1999/xhtml">
            <p>CHARGE: 0</p>
          </body>
        </notes>
      </species>
      <species id="M_ppp9__m" name="protoporphyrin [mitochondrion]" compartment="m" hasOnlySubstanceUnits="false" boundaryCondition="false" constant="false">
        <notes>
          <body xmlns="http://www.w3.org/1999/xhtml">
            <p>CHARGE: 0</p>
          </body>
        </notes>
      </species>
      <species id="M_pppg9__c" name="protoporphyrinogen [cytoplasm]" compartment="c" hasOnlySubstanceUnits="false" boundaryCondition="false" constant="false">
        <notes>
          <body xmlns="http://www.w3.org/1999/xhtml">
            <p>CHARGE: 0</p>
          </body>
        </notes>
      </species>
      <species id="M_pppg9__m" name="protoporphyrinogen [mitochondrion]" compartment="m" hasOnlySubstanceUnits="false" boundaryCondition="false" constant="false">
        <notes>
          <body xmlns="http://www.w3.org/1999/xhtml">
            <p>CHARGE: 0</p>
          </body>
        </notes>
      </species>
      <species id="M_psd5p__c" name="pseudouridine 5&apos;-phosphate [cytoplasm]" compartment="c" hasOnlySubstanceUnits="false" boundaryCondition="false" constant="false">
        <notes>
          <body xmlns="http://www.w3.org/1999/xhtml">
            <p>CHARGE: 0</p>
          </body>
        </notes>
      </species>
      <species id="M_ptrc__c" name="putrescine [cytoplasm]" compartment="c" hasOnlySubstanceUnits="false" boundaryCondition="false" constant="false">
        <notes>
          <body xmlns="http://www.w3.org/1999/xhtml">
            <p>CHARGE: 0</p>
          </body>
        </notes>
      </species>
      <species id="M_ptrc__v" name="putrescine [vacuole]" compartment="v" hasOnlySubstanceUnits="false" boundaryCondition="false" constant="false">
        <notes>
          <body xmlns="http://www.w3.org/1999/xhtml">
            <p>CHARGE: 0</p>
          </body>
        </notes>
      </species>
      <species id="M_ptrc__e" name="putrescine [extracellular]" compartment="e" hasOnlySubstanceUnits="false" boundaryCondition="false" constant="false">
        <notes>
          <body xmlns="http://www.w3.org/1999/xhtml">
            <p>CHARGE: 0</p>
          </body>
        </notes>
      </species>
      <species id="M_pydx__c" name="pyridoxal [cytoplasm]" compartment="c" hasOnlySubstanceUnits="false" boundaryCondition="false" constant="false">
        <notes>
          <body xmlns="http://www.w3.org/1999/xhtml">
            <p>CHARGE: 0</p>
          </body>
        </notes>
      </species>
      <species id="M_pydx5p__c" name="pyridoxal 5&apos;-phosphate [cytoplasm]" compartment="c" hasOnlySubstanceUnits="false" boundaryCondition="false" constant="false">
        <notes>
          <body xmlns="http://www.w3.org/1999/xhtml">
            <p>CHARGE: 0</p>
          </body>
        </notes>
      </species>
      <species id="M_pydam__c" name="pyridoxamine [cytoplasm]" compartment="c" hasOnlySubstanceUnits="false" boundaryCondition="false" constant="false">
        <notes>
          <body xmlns="http://www.w3.org/1999/xhtml">
            <p>CHARGE: 0</p>
          </body>
        </notes>
      </species>
      <species id="M_pyam5p__c" name="pyridoxamine 5&apos;-phosphate [cytoplasm]" compartment="c" hasOnlySubstanceUnits="false" boundaryCondition="false" constant="false">
        <notes>
          <body xmlns="http://www.w3.org/1999/xhtml">
            <p>CHARGE: 0</p>
          </body>
        </notes>
      </species>
      <species id="M_pydxn__c" name="pyridoxine [cytoplasm]" compartment="c" hasOnlySubstanceUnits="false" boundaryCondition="false" constant="false">
        <notes>
          <body xmlns="http://www.w3.org/1999/xhtml">
            <p>CHARGE: 0</p>
          </body>
        </notes>
      </species>
      <species id="M_pydxn__e" name="pyridoxine [extracellular]" compartment="e" hasOnlySubstanceUnits="false" boundaryCondition="false" constant="false">
        <notes>
          <body xmlns="http://www.w3.org/1999/xhtml">
            <p>CHARGE: 0</p>
          </body>
        </notes>
      </species>
      <species id="M_pdx5p__c" name="pyridoxine 5&apos;-phosphate [cytoplasm]" compartment="c" hasOnlySubstanceUnits="false" boundaryCondition="false" constant="false">
        <notes>
          <body xmlns="http://www.w3.org/1999/xhtml">
            <p>CHARGE: 0</p>
          </body>
        </notes>
      </species>
      <species id="M_pyr__c" name="pyruvate [cytoplasm]" compartment="c" hasOnlySubstanceUnits="false" boundaryCondition="false" constant="false">
        <notes>
          <body xmlns="http://www.w3.org/1999/xhtml">
            <p>CHARGE: 0</p>
          </body>
        </notes>
      </species>
      <species id="M_pyr__m" name="pyruvate [mitochondrion]" compartment="m" hasOnlySubstanceUnits="false" boundaryCondition="false" constant="false">
        <notes>
          <body xmlns="http://www.w3.org/1999/xhtml">
            <p>CHARGE: 0</p>
          </body>
        </notes>
      </species>
      <species id="M_pyr__x" name="pyruvate [peroxisome]" compartment="x" hasOnlySubstanceUnits="false" boundaryCondition="false" constant="false">
        <notes>
          <body xmlns="http://www.w3.org/1999/xhtml">
            <p>CHARGE: 0</p>
          </body>
        </notes>
      </species>
      <species id="M_pyr__e" name="pyruvate [extracellular]" compartment="e" hasOnlySubstanceUnits="false" boundaryCondition="false" constant="false">
        <notes>
          <body xmlns="http://www.w3.org/1999/xhtml">
            <p>CHARGE: 0</p>
          </body>
        </notes>
      </species>
      <species id="M_29959__c" name="quinolinate(2-) [cytoplasm]" compartment="c" hasOnlySubstanceUnits="false" boundaryCondition="false" constant="false">
        <notes>
          <body xmlns="http://www.w3.org/1999/xhtml">
            <p>CHARGE: 0</p>
          </body>
        </notes>
      </species>
      <species id="M_29959__m" name="quinolinate(2-) [mitochondrion]" compartment="m" hasOnlySubstanceUnits="false" boundaryCondition="false" constant="false">
        <notes>
          <body xmlns="http://www.w3.org/1999/xhtml">
            <p>CHARGE: 0</p>
          </body>
        </notes>
      </species>
      <species id="M_ribflv__c" name="riboflavin [cytoplasm]" compartment="c" hasOnlySubstanceUnits="false" boundaryCondition="false" constant="false">
        <notes>
          <body xmlns="http://www.w3.org/1999/xhtml">
            <p>CHARGE: 0</p>
          </body>
        </notes>
      </species>
      <species id="M_ribflv__m" name="riboflavin [mitochondrion]" compartment="m" hasOnlySubstanceUnits="false" boundaryCondition="false" constant="false">
        <notes>
          <body xmlns="http://www.w3.org/1999/xhtml">
            <p>CHARGE: 0</p>
          </body>
        </notes>
      </species>
      <species id="M_ribflv__e" name="riboflavin [extracellular]" compartment="e" hasOnlySubstanceUnits="false" boundaryCondition="false" constant="false">
        <notes>
          <body xmlns="http://www.w3.org/1999/xhtml">
            <p>CHARGE: 0</p>
          </body>
        </notes>
      </species>
      <species id="M_50622__m" name="S(8)-aminomethyldihydrolipoamide [mitochondrion]" compartment="m" hasOnlySubstanceUnits="false" boundaryCondition="false" constant="false">
        <notes>
          <body xmlns="http://www.w3.org/1999/xhtml">
            <p>CHARGE: 0</p>
          </body>
        </notes>
      </species>
      <species id="M_16882__m" name="S(8)-aminomethyldihydrolipoylprotein [mitochondrion]" compartment="m" hasOnlySubstanceUnits="false" boundaryCondition="false" constant="false">
        <notes>
          <body xmlns="http://www.w3.org/1999/xhtml">
            <p>CHARGE: 0</p>
          </body>
        </notes>
      </species>
      <species id="M_17432__m" name="S(8)-succinyldihydrolipoamide [mitochondrion]" compartment="m" hasOnlySubstanceUnits="false" boundaryCondition="false" constant="false">
        <notes>
          <body xmlns="http://www.w3.org/1999/xhtml">
            <p>CHARGE: 0</p>
          </body>
        </notes>
      </species>
      <species id="M_amob__c" name="S-adenosyl-4-methylthio-2-oxobutanoate [cytoplasm]" compartment="c" hasOnlySubstanceUnits="false" boundaryCondition="false" constant="false">
        <notes>
          <body xmlns="http://www.w3.org/1999/xhtml">
            <p>CHARGE: 0</p>
          </body>
        </notes>
      </species>
      <species id="M_ahcys__c" name="S-adenosyl-L-homocysteine [cytoplasm]" compartment="c" hasOnlySubstanceUnits="false" boundaryCondition="false" constant="false">
        <notes>
          <body xmlns="http://www.w3.org/1999/xhtml">
            <p>CHARGE: 0</p>
          </body>
        </notes>
      </species>
      <species id="M_ahcys__r" name="S-adenosyl-L-homocysteine [endoplasmic reticulum]" compartment="r" hasOnlySubstanceUnits="false" boundaryCondition="false" constant="false">
        <notes>
          <body xmlns="http://www.w3.org/1999/xhtml">
            <p>CHARGE: 0</p>
          </body>
        </notes>
      </species>
      <species id="M_ahcys__m" name="S-adenosyl-L-homocysteine [mitochondrion]" compartment="m" hasOnlySubstanceUnits="false" boundaryCondition="false" constant="false">
        <notes>
          <body xmlns="http://www.w3.org/1999/xhtml">
            <p>CHARGE: 0</p>
          </body>
        </notes>
      </species>
      <species id="M_amet__c" name="S-adenosyl-L-methionine [cytoplasm]" compartment="c" hasOnlySubstanceUnits="false" boundaryCondition="false" constant="false">
        <notes>
          <body xmlns="http://www.w3.org/1999/xhtml">
            <p>CHARGE: 0</p>
          </body>
        </notes>
      </species>
      <species id="M_amet__r" name="S-adenosyl-L-methionine [endoplasmic reticulum]" compartment="r" hasOnlySubstanceUnits="false" boundaryCondition="false" constant="false">
        <notes>
          <body xmlns="http://www.w3.org/1999/xhtml">
            <p>CHARGE: 0</p>
          </body>
        </notes>
      </species>
      <species id="M_amet__m" name="S-adenosyl-L-methionine [mitochondrion]" compartment="m" hasOnlySubstanceUnits="false" boundaryCondition="false" constant="false">
        <notes>
          <body xmlns="http://www.w3.org/1999/xhtml">
            <p>CHARGE: 0</p>
          </body>
        </notes>
      </species>
      <species id="M_amet__e" name="S-adenosyl-L-methionine [extracellular]" compartment="e" hasOnlySubstanceUnits="false" boundaryCondition="false" constant="false">
        <notes>
          <body xmlns="http://www.w3.org/1999/xhtml">
            <p>CHARGE: 0</p>
          </body>
        </notes>
      </species>
      <species id="M_ametam__c" name="S-adenosylmethioninamine [cytoplasm]" compartment="c" hasOnlySubstanceUnits="false" boundaryCondition="false" constant="false">
        <notes>
          <body xmlns="http://www.w3.org/1999/xhtml">
            <p>CHARGE: 0</p>
          </body>
        </notes>
      </species>
      <species id="M_Sfglutth__c" name="S-formylglutathione [cytoplasm]" compartment="c" hasOnlySubstanceUnits="false" boundaryCondition="false" constant="false">
        <notes>
          <body xmlns="http://www.w3.org/1999/xhtml">
            <p>CHARGE: 0</p>
          </body>
        </notes>
      </species>
      <species id="M_27859__c" name="S-methyl-5-thio-alpha-D-ribose 1-phosphate [cytoplasm]" compartment="c" hasOnlySubstanceUnits="false" boundaryCondition="false" constant="false">
        <notes>
          <body xmlns="http://www.w3.org/1999/xhtml">
            <p>CHARGE: 0</p>
          </body>
        </notes>
      </species>
      <species id="M_28096__c" name="S-methyl-5-thio-D-ribulose 1-phosphate [cytoplasm]" compartment="c" hasOnlySubstanceUnits="false" boundaryCondition="false" constant="false">
        <notes>
          <body xmlns="http://www.w3.org/1999/xhtml">
            <p>CHARGE: 0</p>
          </body>
        </notes>
      </species>
      <species id="M_mmet__c" name="S-methyl-L-methionine [cytoplasm]" compartment="c" hasOnlySubstanceUnits="false" boundaryCondition="false" constant="false">
        <notes>
          <body xmlns="http://www.w3.org/1999/xhtml">
            <p>CHARGE: 0</p>
          </body>
        </notes>
      </species>
      <species id="M_mmet__e" name="S-methyl-L-methionine [extracellular]" compartment="e" hasOnlySubstanceUnits="false" boundaryCondition="false" constant="false">
        <notes>
          <body xmlns="http://www.w3.org/1999/xhtml">
            <p>CHARGE: 0</p>
          </body>
        </notes>
      </species>
      <species id="M_s17bp__c" name="sedoheptulose 1,7-bisphosphate [cytoplasm]" compartment="c" hasOnlySubstanceUnits="false" boundaryCondition="false" constant="false">
        <notes>
          <body xmlns="http://www.w3.org/1999/xhtml">
            <p>CHARGE: 0</p>
          </body>
        </notes>
      </species>
      <species id="M_s7p__c" name="sedoheptulose 7-phosphate [cytoplasm]" compartment="c" hasOnlySubstanceUnits="false" boundaryCondition="false" constant="false">
        <notes>
          <body xmlns="http://www.w3.org/1999/xhtml">
            <p>CHARGE: 0</p>
          </body>
        </notes>
      </species>
      <species id="M_29162__c" name="Ser-tRNA(Ser) [cytoplasm]" compartment="c" hasOnlySubstanceUnits="false" boundaryCondition="false" constant="false">
        <notes>
          <body xmlns="http://www.w3.org/1999/xhtml">
            <p>CHARGE: 0</p>
          </body>
        </notes>
      </species>
      <species id="M_skm__c" name="shikimate [cytoplasm]" compartment="c" hasOnlySubstanceUnits="false" boundaryCondition="false" constant="false">
        <notes>
          <body xmlns="http://www.w3.org/1999/xhtml">
            <p>CHARGE: 0</p>
          </body>
        </notes>
      </species>
      <species id="M_sheme__c" name="siroheme [cytoplasm]" compartment="c" hasOnlySubstanceUnits="false" boundaryCondition="false" constant="false">
        <notes>
          <body xmlns="http://www.w3.org/1999/xhtml">
            <p>CHARGE: 0</p>
          </body>
        </notes>
      </species>
      <species id="M_scl__c" name="sirohydrochlorin [cytoplasm]" compartment="c" hasOnlySubstanceUnits="false" boundaryCondition="false" constant="false">
        <notes>
          <body xmlns="http://www.w3.org/1999/xhtml">
            <p>CHARGE: 0</p>
          </body>
        </notes>
      </species>
      <species id="M_g3pc__ce" name="sn-glycero-3-phosphocholine [cell envelope]" compartment="ce" hasOnlySubstanceUnits="false" boundaryCondition="false" constant="false">
        <notes>
          <body xmlns="http://www.w3.org/1999/xhtml">
            <p>CHARGE: 0</p>
          </body>
        </notes>
      </species>
      <species id="M_g3pc__c" name="sn-glycero-3-phosphocholine [cytoplasm]" compartment="c" hasOnlySubstanceUnits="false" boundaryCondition="false" constant="false">
        <notes>
          <body xmlns="http://www.w3.org/1999/xhtml">
            <p>CHARGE: 0</p>
          </body>
        </notes>
      </species>
      <species id="M_g3pc__m" name="sn-glycero-3-phosphocholine [mitochondrion]" compartment="m" hasOnlySubstanceUnits="false" boundaryCondition="false" constant="false">
        <notes>
          <body xmlns="http://www.w3.org/1999/xhtml">
            <p>CHARGE: 0</p>
          </body>
        </notes>
      </species>
      <species id="M_g3pc__e" name="sn-glycero-3-phosphocholine [extracellular]" compartment="e" hasOnlySubstanceUnits="false" boundaryCondition="false" constant="false">
        <notes>
          <body xmlns="http://www.w3.org/1999/xhtml">
            <p>CHARGE: 0</p>
          </body>
        </notes>
      </species>
      <species id="M_glyc3p__c" name="glycerol 3-phosphate [cytoplasm]" compartment="c" hasOnlySubstanceUnits="false" boundaryCondition="false" constant="false">
        <notes>
          <body xmlns="http://www.w3.org/1999/xhtml">
            <p>CHARGE: 0</p>
          </body>
        </notes>
      </species>
      <species id="M_glyc3p__r" name="glycerol 3-phosphate [endoplasmic reticulum]" compartment="r" hasOnlySubstanceUnits="false" boundaryCondition="false" constant="false">
        <notes>
          <body xmlns="http://www.w3.org/1999/xhtml">
            <p>CHARGE: 0</p>
          </body>
        </notes>
      </species>
      <species id="M_glyc3p__l" name="glycerol 3-phosphate [lipid particle]" compartment="l" hasOnlySubstanceUnits="false" boundaryCondition="false" constant="false">
        <notes>
          <body xmlns="http://www.w3.org/1999/xhtml">
            <p>CHARGE: 0</p>
          </body>
        </notes>
      </species>
      <species id="M_glyc3p__m" name="glycerol 3-phosphate [mitochondrion]" compartment="m" hasOnlySubstanceUnits="false" boundaryCondition="false" constant="false">
        <notes>
          <body xmlns="http://www.w3.org/1999/xhtml">
            <p>CHARGE: 0</p>
          </body>
        </notes>
      </species>
      <species id="M_na1__e" name="sodium [extracellular]" compartment="e" hasOnlySubstanceUnits="false" boundaryCondition="false" constant="false">
        <notes>
          <body xmlns="http://www.w3.org/1999/xhtml">
            <p>CHARGE: 0</p>
          </body>
        </notes>
      </species>
      <species id="M_spmd__c" name="spermidine [cytoplasm]" compartment="c" hasOnlySubstanceUnits="false" boundaryCondition="false" constant="false">
        <notes>
          <body xmlns="http://www.w3.org/1999/xhtml">
            <p>CHARGE: 0</p>
          </body>
        </notes>
      </species>
      <species id="M_spmd__v" name="spermidine [vacuole]" compartment="v" hasOnlySubstanceUnits="false" boundaryCondition="false" constant="false">
        <notes>
          <body xmlns="http://www.w3.org/1999/xhtml">
            <p>CHARGE: 0</p>
          </body>
        </notes>
      </species>
      <species id="M_spmd__e" name="spermidine [extracellular]" compartment="e" hasOnlySubstanceUnits="false" boundaryCondition="false" constant="false">
        <notes>
          <body xmlns="http://www.w3.org/1999/xhtml">
            <p>CHARGE: 0</p>
          </body>
        </notes>
      </species>
      <species id="M_sprm__c" name="spermine [cytoplasm]" compartment="c" hasOnlySubstanceUnits="false" boundaryCondition="false" constant="false">
        <notes>
          <body xmlns="http://www.w3.org/1999/xhtml">
            <p>CHARGE: 0</p>
          </body>
        </notes>
      </species>
      <species id="M_sprm__v" name="spermine [vacuole]" compartment="v" hasOnlySubstanceUnits="false" boundaryCondition="false" constant="false">
        <notes>
          <body xmlns="http://www.w3.org/1999/xhtml">
            <p>CHARGE: 0</p>
          </body>
        </notes>
      </species>
      <species id="M_sprm__e" name="spermine [extracellular]" compartment="e" hasOnlySubstanceUnits="false" boundaryCondition="false" constant="false">
        <notes>
          <body xmlns="http://www.w3.org/1999/xhtml">
            <p>CHARGE: 0</p>
          </body>
        </notes>
      </species>
      <species id="M_sphgn__r" name="sphinganine [endoplasmic reticulum]" compartment="r" hasOnlySubstanceUnits="false" boundaryCondition="false" constant="false">
        <notes>
          <body xmlns="http://www.w3.org/1999/xhtml">
            <p>CHARGE: 0</p>
          </body>
        </notes>
      </species>
      <species id="M_16893__r" name="sphinganine 1-phosphate [endoplasmic reticulum]" compartment="r" hasOnlySubstanceUnits="false" boundaryCondition="false" constant="false">
        <notes>
          <body xmlns="http://www.w3.org/1999/xhtml">
            <p>CHARGE: 0</p>
          </body>
        </notes>
      </species>
      <species id="M_sql__c" name="squalene [cytoplasm]" compartment="c" hasOnlySubstanceUnits="false" boundaryCondition="false" constant="false">
        <notes>
          <body xmlns="http://www.w3.org/1999/xhtml">
            <p>CHARGE: 0</p>
          </body>
        </notes>
      </species>
      <species id="M_sql__r" name="squalene [endoplasmic reticulum]" compartment="r" hasOnlySubstanceUnits="false" boundaryCondition="false" constant="false">
        <notes>
          <body xmlns="http://www.w3.org/1999/xhtml">
            <p>CHARGE: 0</p>
          </body>
        </notes>
      </species>
      <species id="M_C01530__c" name="stearate [cytoplasm]" compartment="c" hasOnlySubstanceUnits="false" boundaryCondition="false" constant="false">
        <notes>
          <body xmlns="http://www.w3.org/1999/xhtml">
            <p>CHARGE: 0</p>
          </body>
        </notes>
      </species>
      <species id="M_C01530__x" name="stearate [peroxisome]" compartment="x" hasOnlySubstanceUnits="false" boundaryCondition="false" constant="false">
        <notes>
          <body xmlns="http://www.w3.org/1999/xhtml">
            <p>CHARGE: 0</p>
          </body>
        </notes>
      </species>
      <species id="M_C01530__e" name="stearate [extracellular]" compartment="e" hasOnlySubstanceUnits="false" boundaryCondition="false" constant="false">
        <notes>
          <body xmlns="http://www.w3.org/1999/xhtml">
            <p>CHARGE: 0</p>
          </body>
        </notes>
      </species>
      <species id="M_C04088__c" name="stearoyl-[acyl-carrier protein] [cytoplasm]" compartment="c" hasOnlySubstanceUnits="false" boundaryCondition="false" constant="false">
        <notes>
          <body xmlns="http://www.w3.org/1999/xhtml">
            <p>CHARGE: 0</p>
          </body>
        </notes>
      </species>
      <species id="M_C04088__m" name="stearoyl-[acyl-carrier protein] [mitochondrion]" compartment="m" hasOnlySubstanceUnits="false" boundaryCondition="false" constant="false">
        <notes>
          <body xmlns="http://www.w3.org/1999/xhtml">
            <p>CHARGE: 0</p>
          </body>
        </notes>
      </species>
      <species id="M_stcoa__c" name="stearoyl-CoA [cytoplasm]" compartment="c" hasOnlySubstanceUnits="false" boundaryCondition="false" constant="false">
        <notes>
          <body xmlns="http://www.w3.org/1999/xhtml">
            <p>CHARGE: 0</p>
          </body>
        </notes>
      </species>
      <species id="M_stcoa__x" name="stearoyl-CoA [peroxisome]" compartment="x" hasOnlySubstanceUnits="false" boundaryCondition="false" constant="false">
        <notes>
          <body xmlns="http://www.w3.org/1999/xhtml">
            <p>CHARGE: 0</p>
          </body>
        </notes>
      </species>
      <species id="M_succ__c" name="succinate [cytoplasm]" compartment="c" hasOnlySubstanceUnits="false" boundaryCondition="false" constant="false">
        <notes>
          <body xmlns="http://www.w3.org/1999/xhtml">
            <p>CHARGE: 0</p>
          </body>
        </notes>
      </species>
      <species id="M_succ__m" name="succinate [mitochondrion]" compartment="m" hasOnlySubstanceUnits="false" boundaryCondition="false" constant="false">
        <notes>
          <body xmlns="http://www.w3.org/1999/xhtml">
            <p>CHARGE: 0</p>
          </body>
        </notes>
      </species>
      <species id="M_succ__e" name="succinate [extracellular]" compartment="e" hasOnlySubstanceUnits="false" boundaryCondition="false" constant="false">
        <notes>
          <body xmlns="http://www.w3.org/1999/xhtml">
            <p>CHARGE: 0</p>
          </body>
        </notes>
      </species>
      <species id="M_sucsal__c" name="succinic semialdehyde [cytoplasm]" compartment="c" hasOnlySubstanceUnits="false" boundaryCondition="false" constant="false">
        <notes>
          <body xmlns="http://www.w3.org/1999/xhtml">
            <p>CHARGE: 0</p>
          </body>
        </notes>
      </species>
      <species id="M_succoa__m" name="succinyl-CoA [mitochondrion]" compartment="m" hasOnlySubstanceUnits="false" boundaryCondition="false" constant="false">
        <notes>
          <body xmlns="http://www.w3.org/1999/xhtml">
            <p>CHARGE: 0</p>
          </body>
        </notes>
      </species>
      <species id="M_sucr__c" name="sucrose [cytoplasm]" compartment="c" hasOnlySubstanceUnits="false" boundaryCondition="false" constant="false">
        <notes>
          <body xmlns="http://www.w3.org/1999/xhtml">
            <p>CHARGE: 0</p>
          </body>
        </notes>
      </species>
      <species id="M_sucr__e" name="sucrose [extracellular]" compartment="e" hasOnlySubstanceUnits="false" boundaryCondition="false" constant="false">
        <notes>
          <body xmlns="http://www.w3.org/1999/xhtml">
            <p>CHARGE: 0</p>
          </body>
        </notes>
      </species>
      <species id="M_C00059__c" name="sulphate [cytoplasm]" compartment="c" hasOnlySubstanceUnits="false" boundaryCondition="false" constant="false">
        <notes>
          <body xmlns="http://www.w3.org/1999/xhtml">
            <p>CHARGE: 0</p>
          </body>
        </notes>
      </species>
      <species id="M_C00059__e" name="sulphate [extracellular]" compartment="e" hasOnlySubstanceUnits="false" boundaryCondition="false" constant="false">
        <notes>
          <body xmlns="http://www.w3.org/1999/xhtml">
            <p>CHARGE: 0</p>
          </body>
        </notes>
      </species>
      <species id="M_C00094__c" name="sulphite [cytoplasm]" compartment="c" hasOnlySubstanceUnits="false" boundaryCondition="false" constant="false">
        <notes>
          <body xmlns="http://www.w3.org/1999/xhtml">
            <p>CHARGE: 0</p>
          </body>
        </notes>
      </species>
      <species id="M_C00094__e" name="sulphite [extracellular]" compartment="e" hasOnlySubstanceUnits="false" boundaryCondition="false" constant="false">
        <notes>
          <body xmlns="http://www.w3.org/1999/xhtml">
            <p>CHARGE: 0</p>
          </body>
        </notes>
      </species>
      <species id="M_taur__c" name="taurine [cytoplasm]" compartment="c" hasOnlySubstanceUnits="false" boundaryCondition="false" constant="false">
        <notes>
          <body xmlns="http://www.w3.org/1999/xhtml">
            <p>CHARGE: 0</p>
          </body>
        </notes>
      </species>
      <species id="M_taur__e" name="taurine [extracellular]" compartment="e" hasOnlySubstanceUnits="false" boundaryCondition="false" constant="false">
        <notes>
          <body xmlns="http://www.w3.org/1999/xhtml">
            <p>CHARGE: 0</p>
          </body>
        </notes>
      </species>
      <species id="M_tchola__c" name="taurocholic acid [cytoplasm]" compartment="c" hasOnlySubstanceUnits="false" boundaryCondition="false" constant="false">
        <notes>
          <body xmlns="http://www.w3.org/1999/xhtml">
            <p>CHARGE: 0</p>
          </body>
        </notes>
      </species>
      <species id="M_tchola__v" name="taurocholic acid [vacuole]" compartment="v" hasOnlySubstanceUnits="false" boundaryCondition="false" constant="false">
        <notes>
          <body xmlns="http://www.w3.org/1999/xhtml">
            <p>CHARGE: 0</p>
          </body>
        </notes>
      </species>
      <species id="M_52974__c" name="tetracosanoyl-CoA [cytoplasm]" compartment="c" hasOnlySubstanceUnits="false" boundaryCondition="false" constant="false">
        <notes>
          <body xmlns="http://www.w3.org/1999/xhtml">
            <p>CHARGE: 0</p>
          </body>
        </notes>
      </species>
      <species id="M_52974__r" name="tetracosanoyl-CoA [endoplasmic reticulum]" compartment="r" hasOnlySubstanceUnits="false" boundaryCondition="false" constant="false">
        <notes>
          <body xmlns="http://www.w3.org/1999/xhtml">
            <p>CHARGE: 0</p>
          </body>
        </notes>
      </species>
      <species id="M_52974__x" name="tetracosanoyl-CoA [peroxisome]" compartment="x" hasOnlySubstanceUnits="false" boundaryCondition="false" constant="false">
        <notes>
          <body xmlns="http://www.w3.org/1999/xhtml">
            <p>CHARGE: 0</p>
          </body>
        </notes>
      </species>
      <species id="M_53039__l" name="tetradecaprenyl diphosphate [lipid particle]" compartment="l" hasOnlySubstanceUnits="false" boundaryCondition="false" constant="false">
        <notes>
          <body xmlns="http://www.w3.org/1999/xhtml">
            <p>CHARGE: 0</p>
          </body>
        </notes>
      </species>
      <species id="M_tdecoa__c" name="tetradecenoyl-CoA [cytoplasm]" compartment="c" hasOnlySubstanceUnits="false" boundaryCondition="false" constant="false">
        <notes>
          <body xmlns="http://www.w3.org/1999/xhtml">
            <p>CHARGE: 0</p>
          </body>
        </notes>
      </species>
      <species id="M_tdecoa__x" name="tetradecenoyl-CoA [peroxisome]" compartment="x" hasOnlySubstanceUnits="false" boundaryCondition="false" constant="false">
        <notes>
          <body xmlns="http://www.w3.org/1999/xhtml">
            <p>CHARGE: 0</p>
          </body>
        </notes>
      </species>
      <species id="M_17420__c" name="tetrahydropteroyltri-L-glutamic acid [cytoplasm]" compartment="c" hasOnlySubstanceUnits="false" boundaryCondition="false" constant="false">
        <notes>
          <body xmlns="http://www.w3.org/1999/xhtml">
            <p>CHARGE: 0</p>
          </body>
        </notes>
      </species>
      <species id="M_thm__c" name="thiamine(1+) [cytoplasm]" compartment="c" hasOnlySubstanceUnits="false" boundaryCondition="false" constant="false">
        <notes>
          <body xmlns="http://www.w3.org/1999/xhtml">
            <p>CHARGE: 0</p>
          </body>
        </notes>
      </species>
      <species id="M_thm__e" name="thiamine(1+) [extracellular]" compartment="e" hasOnlySubstanceUnits="false" boundaryCondition="false" constant="false">
        <notes>
          <body xmlns="http://www.w3.org/1999/xhtml">
            <p>CHARGE: 0</p>
          </body>
        </notes>
      </species>
      <species id="M_45931__c" name="thiamine(1+) diphosphate(1-) [cytoplasm]" compartment="c" hasOnlySubstanceUnits="false" boundaryCondition="false" constant="false">
        <notes>
          <body xmlns="http://www.w3.org/1999/xhtml">
            <p>CHARGE: 0</p>
          </body>
        </notes>
      </species>
      <species id="M_45931__e" name="thiamine(1+) diphosphate(1-) [extracellular]" compartment="e" hasOnlySubstanceUnits="false" boundaryCondition="false" constant="false">
        <notes>
          <body xmlns="http://www.w3.org/1999/xhtml">
            <p>CHARGE: 0</p>
          </body>
        </notes>
      </species>
      <species id="M_9533__c" name="thiamine(1+) monophosphate [cytoplasm]" compartment="c" hasOnlySubstanceUnits="false" boundaryCondition="false" constant="false">
        <notes>
          <body xmlns="http://www.w3.org/1999/xhtml">
            <p>CHARGE: 0</p>
          </body>
        </notes>
      </species>
      <species id="M_9533__e" name="thiamine(1+) monophosphate [extracellular]" compartment="e" hasOnlySubstanceUnits="false" boundaryCondition="false" constant="false">
        <notes>
          <body xmlns="http://www.w3.org/1999/xhtml">
            <p>CHARGE: 0</p>
          </body>
        </notes>
      </species>
      <species id="M_9534__c" name="thiamine(1+) triphosphate [cytoplasm]" compartment="c" hasOnlySubstanceUnits="false" boundaryCondition="false" constant="false">
        <notes>
          <body xmlns="http://www.w3.org/1999/xhtml">
            <p>CHARGE: 0</p>
          </body>
        </notes>
      </species>
      <species id="M_29163__c" name="Thr-tRNA(Thr) [cytoplasm]" compartment="c" hasOnlySubstanceUnits="false" boundaryCondition="false" constant="false">
        <notes>
          <body xmlns="http://www.w3.org/1999/xhtml">
            <p>CHARGE: 0</p>
          </body>
        </notes>
      </species>
      <species id="M_29163__m" name="Thr-tRNA(Thr) [mitochondrion]" compartment="m" hasOnlySubstanceUnits="false" boundaryCondition="false" constant="false">
        <notes>
          <body xmlns="http://www.w3.org/1999/xhtml">
            <p>CHARGE: 0</p>
          </body>
        </notes>
      </species>
      <species id="M_thymd__c" name="thymidine [cytoplasm]" compartment="c" hasOnlySubstanceUnits="false" boundaryCondition="false" constant="false">
        <notes>
          <body xmlns="http://www.w3.org/1999/xhtml">
            <p>CHARGE: 0</p>
          </body>
        </notes>
      </species>
      <species id="M_thymd__e" name="thymidine [extracellular]" compartment="e" hasOnlySubstanceUnits="false" boundaryCondition="false" constant="false">
        <notes>
          <body xmlns="http://www.w3.org/1999/xhtml">
            <p>CHARGE: 0</p>
          </body>
        </notes>
      </species>
      <species id="M_thym__c" name="thymine [cytoplasm]" compartment="c" hasOnlySubstanceUnits="false" boundaryCondition="false" constant="false">
        <notes>
          <body xmlns="http://www.w3.org/1999/xhtml">
            <p>CHARGE: 0</p>
          </body>
        </notes>
      </species>
      <species id="M_thym__e" name="thymine [extracellular]" compartment="e" hasOnlySubstanceUnits="false" boundaryCondition="false" constant="false">
        <notes>
          <body xmlns="http://www.w3.org/1999/xhtml">
            <p>CHARGE: 0</p>
          </body>
        </notes>
      </species>
      <species id="M_12876__m" name="trans-4-coumarate [mitochondrion]" compartment="m" hasOnlySubstanceUnits="false" boundaryCondition="false" constant="false">
        <notes>
          <body xmlns="http://www.w3.org/1999/xhtml">
            <p>CHARGE: 0</p>
          </body>
        </notes>
      </species>
      <species id="M_58375__c" name="trans-4-hydroxy-L-proline [cytoplasm]" compartment="c" hasOnlySubstanceUnits="false" boundaryCondition="false" constant="false">
        <notes>
          <body xmlns="http://www.w3.org/1999/xhtml">
            <p>CHARGE: 0</p>
          </body>
        </notes>
      </species>
      <species id="M_58375__m" name="trans-4-hydroxy-L-proline [mitochondrion]" compartment="m" hasOnlySubstanceUnits="false" boundaryCondition="false" constant="false">
        <notes>
          <body xmlns="http://www.w3.org/1999/xhtml">
            <p>CHARGE: 0</p>
          </body>
        </notes>
      </species>
      <species id="M_15708__c" name="trans-aconitate(3-) [cytoplasm]" compartment="c" hasOnlySubstanceUnits="false" boundaryCondition="false" constant="false">
        <notes>
          <body xmlns="http://www.w3.org/1999/xhtml">
            <p>CHARGE: 0</p>
          </body>
        </notes>
      </species>
      <species id="M_15708__m" name="trans-aconitate(3-) [mitochondrion]" compartment="m" hasOnlySubstanceUnits="false" boundaryCondition="false" constant="false">
        <notes>
          <body xmlns="http://www.w3.org/1999/xhtml">
            <p>CHARGE: 0</p>
          </body>
        </notes>
      </species>
      <species id="M_dc2coa__x" name="trans-dec-2-enoyl-CoA [peroxisome]" compartment="x" hasOnlySubstanceUnits="false" boundaryCondition="false" constant="false">
        <notes>
          <body xmlns="http://www.w3.org/1999/xhtml">
            <p>CHARGE: 0</p>
          </body>
        </notes>
      </species>
      <species id="M_dd2coa__x" name="trans-dodec-2-enoyl-CoA [peroxisome]" compartment="x" hasOnlySubstanceUnits="false" boundaryCondition="false" constant="false">
        <notes>
          <body xmlns="http://www.w3.org/1999/xhtml">
            <p>CHARGE: 0</p>
          </body>
        </notes>
      </species>
      <species id="M_52975__x" name="trans-hexacos-2-enoyl-CoA [peroxisome]" compartment="x" hasOnlySubstanceUnits="false" boundaryCondition="false" constant="false">
        <notes>
          <body xmlns="http://www.w3.org/1999/xhtml">
            <p>CHARGE: 0</p>
          </body>
        </notes>
      </species>
      <species id="M_od2coa__x" name="trans-octadec-2-enoyl-CoA [peroxisome]" compartment="x" hasOnlySubstanceUnits="false" boundaryCondition="false" constant="false">
        <notes>
          <body xmlns="http://www.w3.org/1999/xhtml">
            <p>CHARGE: 0</p>
          </body>
        </notes>
      </species>
      <species id="M_td2coa__x" name="trans-tetradec-2-enoyl-CoA [peroxisome]" compartment="x" hasOnlySubstanceUnits="false" boundaryCondition="false" constant="false">
        <notes>
          <body xmlns="http://www.w3.org/1999/xhtml">
            <p>CHARGE: 0</p>
          </body>
        </notes>
      </species>
      <species id="M_53040__l" name="tridecaprenyl diphosphate [lipid particle]" compartment="l" hasOnlySubstanceUnits="false" boundaryCondition="false" constant="false">
        <notes>
          <body xmlns="http://www.w3.org/1999/xhtml">
            <p>CHARGE: 0</p>
          </body>
        </notes>
      </species>
      <species id="M_tag__c" name="triglyceride [cytoplasm]" compartment="c" hasOnlySubstanceUnits="false" boundaryCondition="false" constant="false">
        <notes>
          <body xmlns="http://www.w3.org/1999/xhtml">
            <p>CHARGE: 0</p>
          </body>
        </notes>
      </species>
      <species id="M_tag__l" name="triglyceride [lipid particle]" compartment="l" hasOnlySubstanceUnits="false" boundaryCondition="false" constant="false">
        <notes>
          <body xmlns="http://www.w3.org/1999/xhtml">
            <p>CHARGE: 0</p>
          </body>
        </notes>
      </species>
      <species id="M_15725__c" name="trimethylenediamine [cytoplasm]" compartment="c" hasOnlySubstanceUnits="false" boundaryCondition="false" constant="false">
        <notes>
          <body xmlns="http://www.w3.org/1999/xhtml">
            <p>CHARGE: 0</p>
          </body>
        </notes>
      </species>
      <species id="M_29159__c" name="Trp-tRNA(Trp) [cytoplasm]" compartment="c" hasOnlySubstanceUnits="false" boundaryCondition="false" constant="false">
        <notes>
          <body xmlns="http://www.w3.org/1999/xhtml">
            <p>CHARGE: 0</p>
          </body>
        </notes>
      </species>
      <species id="M_29159__m" name="Trp-tRNA(Trp) [mitochondrion]" compartment="m" hasOnlySubstanceUnits="false" boundaryCondition="false" constant="false">
        <notes>
          <body xmlns="http://www.w3.org/1999/xhtml">
            <p>CHARGE: 0</p>
          </body>
        </notes>
      </species>
      <species id="M_17890__c" name="tryptophol [cytoplasm]" compartment="c" hasOnlySubstanceUnits="false" boundaryCondition="false" constant="false">
        <notes>
          <body xmlns="http://www.w3.org/1999/xhtml">
            <p>CHARGE: 0</p>
          </body>
        </notes>
      </species>
      <species id="M_17890__m" name="tryptophol [mitochondrion]" compartment="m" hasOnlySubstanceUnits="false" boundaryCondition="false" constant="false">
        <notes>
          <body xmlns="http://www.w3.org/1999/xhtml">
            <p>CHARGE: 0</p>
          </body>
        </notes>
      </species>
      <species id="M_17890__e" name="tryptophol [extracellular]" compartment="e" hasOnlySubstanceUnits="false" boundaryCondition="false" constant="false">
        <notes>
          <body xmlns="http://www.w3.org/1999/xhtml">
            <p>CHARGE: 0</p>
          </body>
        </notes>
      </species>
      <species id="M_29161__c" name="Tyr-tRNA(Tyr) [cytoplasm]" compartment="c" hasOnlySubstanceUnits="false" boundaryCondition="false" constant="false">
        <notes>
          <body xmlns="http://www.w3.org/1999/xhtml">
            <p>CHARGE: 0</p>
          </body>
        </notes>
      </species>
      <species id="M_29161__m" name="Tyr-tRNA(Tyr) [mitochondrion]" compartment="m" hasOnlySubstanceUnits="false" boundaryCondition="false" constant="false">
        <notes>
          <body xmlns="http://www.w3.org/1999/xhtml">
            <p>CHARGE: 0</p>
          </body>
        </notes>
      </species>
      <species id="M_q6h2__m" name="ubiquinol-6 [mitochondrion]" compartment="m" hasOnlySubstanceUnits="false" boundaryCondition="false" constant="false">
        <notes>
          <body xmlns="http://www.w3.org/1999/xhtml">
            <p>CHARGE: 0</p>
          </body>
        </notes>
      </species>
      <species id="M_q6__m" name="ubiquinone-6 [mitochondrion]" compartment="m" hasOnlySubstanceUnits="false" boundaryCondition="false" constant="false">
        <notes>
          <body xmlns="http://www.w3.org/1999/xhtml">
            <p>CHARGE: 0</p>
          </body>
        </notes>
      </species>
      <species id="M_udp__c" name="UDP [cytoplasm]" compartment="c" hasOnlySubstanceUnits="false" boundaryCondition="false" constant="false">
        <notes>
          <body xmlns="http://www.w3.org/1999/xhtml">
            <p>CHARGE: 0</p>
          </body>
        </notes>
      </species>
      <species id="M_18307__c" name="UDP-D-galactose [cytoplasm]" compartment="c" hasOnlySubstanceUnits="false" boundaryCondition="false" constant="false">
        <notes>
          <body xmlns="http://www.w3.org/1999/xhtml">
            <p>CHARGE: 0</p>
          </body>
        </notes>
      </species>
      <species id="M_18307__g" name="UDP-D-galactose [Golgi]" compartment="g" hasOnlySubstanceUnits="false" boundaryCondition="false" constant="false">
        <notes>
          <body xmlns="http://www.w3.org/1999/xhtml">
            <p>CHARGE: 0</p>
          </body>
        </notes>
      </species>
      <species id="M_18066__c" name="UDP-D-glucose [cytoplasm]" compartment="c" hasOnlySubstanceUnits="false" boundaryCondition="false" constant="false">
        <notes>
          <body xmlns="http://www.w3.org/1999/xhtml">
            <p>CHARGE: 0</p>
          </body>
        </notes>
      </species>
      <species id="M_64353__c" name="UDP-N-acetyl-alpha-D-glucosamine [cytoplasm]" compartment="c" hasOnlySubstanceUnits="false" boundaryCondition="false" constant="false">
        <notes>
          <body xmlns="http://www.w3.org/1999/xhtml">
            <p>CHARGE: 0</p>
          </body>
        </notes>
      </species>
      <species id="M_ump__c" name="UMP [cytoplasm]" compartment="c" hasOnlySubstanceUnits="false" boundaryCondition="false" constant="false">
        <notes>
          <body xmlns="http://www.w3.org/1999/xhtml">
            <p>CHARGE: 0</p>
          </body>
        </notes>
      </species>
      <species id="M_ump__m" name="UMP [mitochondrion]" compartment="m" hasOnlySubstanceUnits="false" boundaryCondition="false" constant="false">
        <notes>
          <body xmlns="http://www.w3.org/1999/xhtml">
            <p>CHARGE: 0</p>
          </body>
        </notes>
      </species>
      <species id="M_ump__n" name="UMP [nucleus]" compartment="n" hasOnlySubstanceUnits="false" boundaryCondition="false" constant="false">
        <notes>
          <body xmlns="http://www.w3.org/1999/xhtml">
            <p>CHARGE: 0</p>
          </body>
        </notes>
      </species>
      <species id="M_udcpdp__l" name="undecaprenyl diphosphate [lipid particle]" compartment="l" hasOnlySubstanceUnits="false" boundaryCondition="false" constant="false">
        <notes>
          <body xmlns="http://www.w3.org/1999/xhtml">
            <p>CHARGE: 0</p>
          </body>
        </notes>
      </species>
      <species id="M_ura__c" name="uracil [cytoplasm]" compartment="c" hasOnlySubstanceUnits="false" boundaryCondition="false" constant="false">
        <notes>
          <body xmlns="http://www.w3.org/1999/xhtml">
            <p>CHARGE: 0</p>
          </body>
        </notes>
      </species>
      <species id="M_ura__e" name="uracil [extracellular]" compartment="e" hasOnlySubstanceUnits="false" boundaryCondition="false" constant="false">
        <notes>
          <body xmlns="http://www.w3.org/1999/xhtml">
            <p>CHARGE: 0</p>
          </body>
        </notes>
      </species>
      <species id="M_urea__c" name="urea [cytoplasm]" compartment="c" hasOnlySubstanceUnits="false" boundaryCondition="false" constant="false">
        <notes>
          <body xmlns="http://www.w3.org/1999/xhtml">
            <p>CHARGE: 0</p>
          </body>
        </notes>
      </species>
      <species id="M_urea__e" name="urea [extracellular]" compartment="e" hasOnlySubstanceUnits="false" boundaryCondition="false" constant="false">
        <notes>
          <body xmlns="http://www.w3.org/1999/xhtml">
            <p>CHARGE: 0</p>
          </body>
        </notes>
      </species>
      <species id="M_9889__c" name="urea-1-carboxylic acid [cytoplasm]" compartment="c" hasOnlySubstanceUnits="false" boundaryCondition="false" constant="false">
        <notes>
          <body xmlns="http://www.w3.org/1999/xhtml">
            <p>CHARGE: 0</p>
          </body>
        </notes>
      </species>
      <species id="M_uri__c" name="uridine [cytoplasm]" compartment="c" hasOnlySubstanceUnits="false" boundaryCondition="false" constant="false">
        <notes>
          <body xmlns="http://www.w3.org/1999/xhtml">
            <p>CHARGE: 0</p>
          </body>
        </notes>
      </species>
      <species id="M_uri__e" name="uridine [extracellular]" compartment="e" hasOnlySubstanceUnits="false" boundaryCondition="false" constant="false">
        <notes>
          <body xmlns="http://www.w3.org/1999/xhtml">
            <p>CHARGE: 0</p>
          </body>
        </notes>
      </species>
      <species id="M_uppg3__c" name="uroporphyrinogen III [cytoplasm]" compartment="c" hasOnlySubstanceUnits="false" boundaryCondition="false" constant="false">
        <notes>
          <body xmlns="http://www.w3.org/1999/xhtml">
            <p>CHARGE: 0</p>
          </body>
        </notes>
      </species>
      <species id="M_utp__c" name="UTP [cytoplasm]" compartment="c" hasOnlySubstanceUnits="false" boundaryCondition="false" constant="false">
        <notes>
          <body xmlns="http://www.w3.org/1999/xhtml">
            <p>CHARGE: 0</p>
          </body>
        </notes>
      </species>
      <species id="M_utp__m" name="UTP [mitochondrion]" compartment="m" hasOnlySubstanceUnits="false" boundaryCondition="false" constant="false">
        <notes>
          <body xmlns="http://www.w3.org/1999/xhtml">
            <p>CHARGE: 0</p>
          </body>
        </notes>
      </species>
      <species id="M_29164__c" name="Val-tRNA(Val) [cytoplasm]" compartment="c" hasOnlySubstanceUnits="false" boundaryCondition="false" constant="false">
        <notes>
          <body xmlns="http://www.w3.org/1999/xhtml">
            <p>CHARGE: 0</p>
          </body>
        </notes>
      </species>
      <species id="M_xtsn__c" name="xanthosine [cytoplasm]" compartment="c" hasOnlySubstanceUnits="false" boundaryCondition="false" constant="false">
        <notes>
          <body xmlns="http://www.w3.org/1999/xhtml">
            <p>CHARGE: 0</p>
          </body>
        </notes>
      </species>
      <species id="M_xtsn__e" name="xanthosine [extracellular]" compartment="e" hasOnlySubstanceUnits="false" boundaryCondition="false" constant="false">
        <notes>
          <body xmlns="http://www.w3.org/1999/xhtml">
            <p>CHARGE: 0</p>
          </body>
        </notes>
      </species>
      <species id="M_xylt__c" name="xylitol [cytoplasm]" compartment="c" hasOnlySubstanceUnits="false" boundaryCondition="false" constant="false">
        <notes>
          <body xmlns="http://www.w3.org/1999/xhtml">
            <p>CHARGE: 0</p>
          </body>
        </notes>
      </species>
      <species id="M_xylt__e" name="xylitol [extracellular]" compartment="e" hasOnlySubstanceUnits="false" boundaryCondition="false" constant="false">
        <notes>
          <body xmlns="http://www.w3.org/1999/xhtml">
            <p>CHARGE: 0</p>
          </body>
        </notes>
      </species>
      <species id="M_zymst__ce" name="zymosterol [cell envelope]" compartment="ce" hasOnlySubstanceUnits="false" boundaryCondition="false" constant="false">
        <notes>
          <body xmlns="http://www.w3.org/1999/xhtml">
            <p>CHARGE: 0</p>
          </body>
        </notes>
      </species>
      <species id="M_zymst__c" name="zymosterol [cytoplasm]" compartment="c" hasOnlySubstanceUnits="false" boundaryCondition="false" constant="false">
        <notes>
          <body xmlns="http://www.w3.org/1999/xhtml">
            <p>CHARGE: 0</p>
          </body>
        </notes>
      </species>
      <species id="M_zymst__r" name="zymosterol [endoplasmic reticulum]" compartment="r" hasOnlySubstanceUnits="false" boundaryCondition="false" constant="false">
        <notes>
          <body xmlns="http://www.w3.org/1999/xhtml">
            <p>CHARGE: 0</p>
          </body>
        </notes>
      </species>
      <species id="M_zymst__l" name="zymosterol [lipid particle]" compartment="l" hasOnlySubstanceUnits="false" boundaryCondition="false" constant="false">
        <notes>
          <body xmlns="http://www.w3.org/1999/xhtml">
            <p>CHARGE: 0</p>
          </body>
        </notes>
      </species>
      <species id="M_zymst__e" name="zymosterol [extracellular]" compartment="e" hasOnlySubstanceUnits="false" boundaryCondition="false" constant="false">
        <notes>
          <body xmlns="http://www.w3.org/1999/xhtml">
            <p>CHARGE: 0</p>
          </body>
        </notes>
      </species>
      <species id="M_zymstest_SC__ce" name="zymosterol ester [cell envelope]" compartment="ce" hasOnlySubstanceUnits="false" boundaryCondition="false" constant="false">
        <notes>
          <body xmlns="http://www.w3.org/1999/xhtml">
            <p>CHARGE: 0</p>
          </body>
        </notes>
      </species>
      <species id="M_zymstest_SC__l" name="zymosterol ester [lipid particle]" compartment="l" hasOnlySubstanceUnits="false" boundaryCondition="false" constant="false">
        <notes>
          <body xmlns="http://www.w3.org/1999/xhtml">
            <p>CHARGE: 0</p>
          </body>
        </notes>
      </species>
      <species id="M_52389__c" name="zymosterol intermediate 1c [cytoplasm]" compartment="c" hasOnlySubstanceUnits="false" boundaryCondition="false" constant="false">
        <notes>
          <body xmlns="http://www.w3.org/1999/xhtml">
            <p>CHARGE: 0</p>
          </body>
        </notes>
      </species>
      <species id="M_zym_int2__c" name="zymosterol intermediate 2 [cytoplasm]" compartment="c" hasOnlySubstanceUnits="false" boundaryCondition="false" constant="false">
        <notes>
          <body xmlns="http://www.w3.org/1999/xhtml">
            <p>CHARGE: 0</p>
          </body>
        </notes>
      </species>
      <species id="M_s_1517__c" name="YLR043C disulphide [cytoplasm]" compartment="c" hasOnlySubstanceUnits="false" boundaryCondition="false" constant="false">
        <notes>
          <body xmlns="http://www.w3.org/1999/xhtml">
            <p>CHARGE: 0</p>
          </body>
        </notes>
      </species>
      <species id="M_s_1518__m" name="YLR043C disulphide [mitochondrion]" compartment="m" hasOnlySubstanceUnits="false" boundaryCondition="false" constant="false">
        <notes>
          <body xmlns="http://www.w3.org/1999/xhtml">
            <p>CHARGE: 0</p>
          </body>
        </notes>
      </species>
      <species id="M_s_1519__n" name="YLR043C disulphide [nucleus]" compartment="n" hasOnlySubstanceUnits="false" boundaryCondition="false" constant="false">
        <notes>
          <body xmlns="http://www.w3.org/1999/xhtml">
            <p>CHARGE: 0</p>
          </body>
        </notes>
      </species>
      <species id="M_s_1520__x" name="YLR043C disulphide [peroxisome]" compartment="x" hasOnlySubstanceUnits="false" boundaryCondition="false" constant="false">
        <notes>
          <body xmlns="http://www.w3.org/1999/xhtml">
            <p>CHARGE: 0</p>
          </body>
        </notes>
      </species>
      <species id="M_s_1521__c" name="TRX1 [cytoplasm]" compartment="c" hasOnlySubstanceUnits="false" boundaryCondition="false" constant="false">
        <notes>
          <body xmlns="http://www.w3.org/1999/xhtml">
            <p>CHARGE: 0</p>
          </body>
        </notes>
      </species>
      <species id="M_s_1522__m" name="TRX1 [mitochondrion]" compartment="m" hasOnlySubstanceUnits="false" boundaryCondition="false" constant="false">
        <notes>
          <body xmlns="http://www.w3.org/1999/xhtml">
            <p>CHARGE: 0</p>
          </body>
        </notes>
      </species>
      <species id="M_s_1523__n" name="TRX1 [nucleus]" compartment="n" hasOnlySubstanceUnits="false" boundaryCondition="false" constant="false">
        <notes>
          <body xmlns="http://www.w3.org/1999/xhtml">
            <p>CHARGE: 0</p>
          </body>
        </notes>
      </species>
      <species id="M_s_1524__x" name="TRX1 [peroxisome]" compartment="x" hasOnlySubstanceUnits="false" boundaryCondition="false" constant="false">
        <notes>
          <body xmlns="http://www.w3.org/1999/xhtml">
            <p>CHARGE: 0</p>
          </body>
        </notes>
      </species>
      <species id="M_27470__e" name="folic acid [extracellular]" compartment="e" hasOnlySubstanceUnits="false" boundaryCondition="false" constant="false">
        <notes>
          <body xmlns="http://www.w3.org/1999/xhtml">
            <p>CHARGE: 0</p>
          </body>
        </notes>
      </species>
      <species id="M_27470__c" name="folic acid [cytoplasm]" compartment="c" hasOnlySubstanceUnits="false" boundaryCondition="false" constant="false">
        <notes>
          <body xmlns="http://www.w3.org/1999/xhtml">
            <p>CHARGE: 0</p>
          </body>
        </notes>
      </species>
      <species id="M_s_2522__c" name="1D-myo-inositol 4,5-bisphosphate:SLM1 [cytoplasm]" compartment="c" hasOnlySubstanceUnits="false" boundaryCondition="false" constant="false">
        <notes>
          <body xmlns="http://www.w3.org/1999/xhtml">
            <p>CHARGE: 0</p>
          </body>
        </notes>
      </species>
      <species id="M_s_2523__ce" name="1D-myo-inositol 4,5-bisphosphate:AVO1:AVO2:BIT61:LST8:SLM1:TOR2:TSC11 [cell envelope]" compartment="ce" hasOnlySubstanceUnits="false" boundaryCondition="false" constant="false">
        <notes>
          <body xmlns="http://www.w3.org/1999/xhtml">
            <p>CHARGE: 0</p>
          </body>
        </notes>
      </species>
      <species id="M_s_2524__c" name="1D-myo-inositol 4,5-bisphosphate:SLM2 [cytoplasm]" compartment="c" hasOnlySubstanceUnits="false" boundaryCondition="false" constant="false">
        <notes>
          <body xmlns="http://www.w3.org/1999/xhtml">
            <p>CHARGE: 0</p>
          </body>
        </notes>
      </species>
      <species id="M_s_2525__ce" name="1D-myo-inositol 4,5-bisphosphate:AVO1:AVO2:BIT61:LST8:SLM2:TOR2:TSC11 [cell envelope]" compartment="ce" hasOnlySubstanceUnits="false" boundaryCondition="false" constant="false">
        <notes>
          <body xmlns="http://www.w3.org/1999/xhtml">
            <p>CHARGE: 0</p>
          </body>
        </notes>
      </species>
      <species id="M_s_2526__c" name="acetylated protein with terminal(Met-Glu) [cytoplasm]" compartment="c" hasOnlySubstanceUnits="false" boundaryCondition="false" constant="false">
        <notes>
          <body xmlns="http://www.w3.org/1999/xhtml">
            <p>CHARGE: 0</p>
          </body>
        </notes>
      </species>
      <species id="M_s_2527__c" name="acetylated protein with terminal(Met-Ile) [cytoplasm]" compartment="c" hasOnlySubstanceUnits="false" boundaryCondition="false" constant="false">
        <notes>
          <body xmlns="http://www.w3.org/1999/xhtml">
            <p>CHARGE: 0</p>
          </body>
        </notes>
      </species>
      <species id="M_s_2528__c" name="acetylated protein with terminal(Met-Leu) [cytoplasm]" compartment="c" hasOnlySubstanceUnits="false" boundaryCondition="false" constant="false">
        <notes>
          <body xmlns="http://www.w3.org/1999/xhtml">
            <p>CHARGE: 0</p>
          </body>
        </notes>
      </species>
      <species id="M_s_2529__c" name="acetylated protein with terminal(Met-Phe) [cytoplasm]" compartment="c" hasOnlySubstanceUnits="false" boundaryCondition="false" constant="false">
        <notes>
          <body xmlns="http://www.w3.org/1999/xhtml">
            <p>CHARGE: 0</p>
          </body>
        </notes>
      </species>
      <species id="M_s_2530__c" name="acetylated protein with terminal(Met-Trp) [cytoplasm]" compartment="c" hasOnlySubstanceUnits="false" boundaryCondition="false" constant="false">
        <notes>
          <body xmlns="http://www.w3.org/1999/xhtml">
            <p>CHARGE: 0</p>
          </body>
        </notes>
      </species>
      <species id="M_s_2531__r" name="farnesylated protein with AAX motif at C terminal, X={Ser,Cys,Met,Ala} [endoplasmic reticulum]" compartment="r" hasOnlySubstanceUnits="false" boundaryCondition="false" constant="false">
        <notes>
          <body xmlns="http://www.w3.org/1999/xhtml">
            <p>CHARGE: 0</p>
          </body>
        </notes>
      </species>
      <species id="M_s_2532__r" name="farnesylated protein with hydroxyl C-terminal [endoplasmic reticulum]" compartment="r" hasOnlySubstanceUnits="false" boundaryCondition="false" constant="false">
        <notes>
          <body xmlns="http://www.w3.org/1999/xhtml">
            <p>CHARGE: 0</p>
          </body>
        </notes>
      </species>
      <species id="M_s_2533__r" name="farnesylated protein with methylated C-terminal [endoplasmic reticulum]" compartment="r" hasOnlySubstanceUnits="false" boundaryCondition="false" constant="false">
        <notes>
          <body xmlns="http://www.w3.org/1999/xhtml">
            <p>CHARGE: 0</p>
          </body>
        </notes>
      </species>
      <species id="M_s_2534__r" name="geranylgeranylated protein with AAX motif at C terminal, X={Leu,Phe} [endoplasmic reticulum]" compartment="r" hasOnlySubstanceUnits="false" boundaryCondition="false" constant="false">
        <notes>
          <body xmlns="http://www.w3.org/1999/xhtml">
            <p>CHARGE: 0</p>
          </body>
        </notes>
      </species>
      <species id="M_s_2535__r" name="geranylgeranylated protein with hydroxyl C-terminal [endoplasmic reticulum]" compartment="r" hasOnlySubstanceUnits="false" boundaryCondition="false" constant="false">
        <notes>
          <body xmlns="http://www.w3.org/1999/xhtml">
            <p>CHARGE: 0</p>
          </body>
        </notes>
      </species>
      <species id="M_s_2536__r" name="geranylgeranylated protein with methylated C-terminal [endoplasmic reticulum]" compartment="r" hasOnlySubstanceUnits="false" boundaryCondition="false" constant="false">
        <notes>
          <body xmlns="http://www.w3.org/1999/xhtml">
            <p>CHARGE: 0</p>
          </body>
        </notes>
      </species>
      <species id="M_s_2537__r" name="O-mannosylated protein [endoplasmic reticulum]" compartment="r" hasOnlySubstanceUnits="false" boundaryCondition="false" constant="false">
        <notes>
          <body xmlns="http://www.w3.org/1999/xhtml">
            <p>CHARGE: 0</p>
          </body>
        </notes>
      </species>
      <species id="M_s_2543__ce" name="palmitoylated protein [cell envelope]" compartment="ce" hasOnlySubstanceUnits="false" boundaryCondition="false" constant="false">
        <notes>
          <body xmlns="http://www.w3.org/1999/xhtml">
            <p>CHARGE: 0</p>
          </body>
        </notes>
      </species>
      <species id="M_s_2544__c" name="palmitoylated protein [cytoplasm]" compartment="c" hasOnlySubstanceUnits="false" boundaryCondition="false" constant="false">
        <notes>
          <body xmlns="http://www.w3.org/1999/xhtml">
            <p>CHARGE: 0</p>
          </body>
        </notes>
      </species>
      <species id="M_s_2546__c" name="palmitoylated YAL014C [cytoplasm]" compartment="c" hasOnlySubstanceUnits="false" boundaryCondition="false" constant="false">
        <notes>
          <body xmlns="http://www.w3.org/1999/xhtml">
            <p>CHARGE: 0</p>
          </body>
        </notes>
      </species>
      <species id="M_s_2547__c" name="palmitoylated YAL030W [cytoplasm]" compartment="c" hasOnlySubstanceUnits="false" boundaryCondition="false" constant="false">
        <notes>
          <body xmlns="http://www.w3.org/1999/xhtml">
            <p>CHARGE: 0</p>
          </body>
        </notes>
      </species>
      <species id="M_s_2548__c" name="palmitoylated YBR023C [cytoplasm]" compartment="c" hasOnlySubstanceUnits="false" boundaryCondition="false" constant="false">
        <notes>
          <body xmlns="http://www.w3.org/1999/xhtml">
            <p>CHARGE: 0</p>
          </body>
        </notes>
      </species>
      <species id="M_s_2549__c" name="palmitoylated YDR468C [cytoplasm]" compartment="c" hasOnlySubstanceUnits="false" boundaryCondition="false" constant="false">
        <notes>
          <body xmlns="http://www.w3.org/1999/xhtml">
            <p>CHARGE: 0</p>
          </body>
        </notes>
      </species>
      <species id="M_s_2550__vm" name="palmitoylated YEL013W [vacuolar membrane]" compartment="vm" hasOnlySubstanceUnits="false" boundaryCondition="false" constant="false">
        <notes>
          <body xmlns="http://www.w3.org/1999/xhtml">
            <p>CHARGE: 0</p>
          </body>
        </notes>
      </species>
      <species id="M_s_2551__v" name="PIB1:phosphatidylinositol 3-phosphate [vacuole]" compartment="v" hasOnlySubstanceUnits="false" boundaryCondition="false" constant="false">
        <notes>
          <body xmlns="http://www.w3.org/1999/xhtml">
            <p>CHARGE: 0</p>
          </body>
        </notes>
      </species>
      <species id="M_s_2635__c" name="YHR005C, myristoylated at G2 [cytoplasm]" compartment="c" hasOnlySubstanceUnits="false" boundaryCondition="false" constant="false">
        <notes>
          <body xmlns="http://www.w3.org/1999/xhtml">
            <p>CHARGE: 0</p>
          </body>
        </notes>
      </species>
      <species id="M_s_2636__c" name="YHR005C, myristoylated at G2, palmitoylated at C3 [cytoplasm]" compartment="c" hasOnlySubstanceUnits="false" boundaryCondition="false" constant="false">
        <notes>
          <body xmlns="http://www.w3.org/1999/xhtml">
            <p>CHARGE: 0</p>
          </body>
        </notes>
      </species>
      <species id="M_s_2677__g" name="ceramide-4 (C24) [Golgi]" compartment="g" hasOnlySubstanceUnits="false" boundaryCondition="false" constant="false">
        <notes>
          <body xmlns="http://www.w3.org/1999/xhtml">
            <p>CHARGE: 0</p>
          </body>
        </notes>
      </species>
      <species id="M_s_2679__g" name="ceramide-4 (C26) [Golgi]" compartment="g" hasOnlySubstanceUnits="false" boundaryCondition="false" constant="false">
        <notes>
          <body xmlns="http://www.w3.org/1999/xhtml">
            <p>CHARGE: 0</p>
          </body>
        </notes>
      </species>
      <species id="M_65095__g" name="inositol-P-ceramide B&apos; (C24) [Golgi]" compartment="g" hasOnlySubstanceUnits="false" boundaryCondition="false" constant="false">
        <notes>
          <body xmlns="http://www.w3.org/1999/xhtml">
            <p>CHARGE: 0</p>
          </body>
        </notes>
      </species>
      <species id="M_65094__g" name="inositol-P-ceramide B&apos; (C26) [Golgi]" compartment="g" hasOnlySubstanceUnits="false" boundaryCondition="false" constant="false">
        <notes>
          <body xmlns="http://www.w3.org/1999/xhtml">
            <p>CHARGE: 0</p>
          </body>
        </notes>
      </species>
      <species id="M_60413__g" name="inositol-P-ceramide C (C24) [Golgi]" compartment="g" hasOnlySubstanceUnits="false" boundaryCondition="false" constant="false">
        <notes>
          <body xmlns="http://www.w3.org/1999/xhtml">
            <p>CHARGE: 0</p>
          </body>
        </notes>
      </species>
      <species id="M_53004__g" name="inositol-P-ceramide C (C26) [Golgi]" compartment="g" hasOnlySubstanceUnits="false" boundaryCondition="false" constant="false">
        <notes>
          <body xmlns="http://www.w3.org/1999/xhtml">
            <p>CHARGE: 0</p>
          </body>
        </notes>
      </species>
      <species id="M_65091__g" name="inositol-P-ceramide A (C24) [Golgi]" compartment="g" hasOnlySubstanceUnits="false" boundaryCondition="false" constant="false">
        <notes>
          <body xmlns="http://www.w3.org/1999/xhtml">
            <p>CHARGE: 0</p>
          </body>
        </notes>
      </species>
      <species id="M_65089__g" name="inositol-P-ceramide A (C26) [Golgi]" compartment="g" hasOnlySubstanceUnits="false" boundaryCondition="false" constant="false">
        <notes>
          <body xmlns="http://www.w3.org/1999/xhtml">
            <p>CHARGE: 0</p>
          </body>
        </notes>
      </species>
      <species id="M_60410__g" name="inositol-P-ceramide B (C24) [Golgi]" compartment="g" hasOnlySubstanceUnits="false" boundaryCondition="false" constant="false">
        <notes>
          <body xmlns="http://www.w3.org/1999/xhtml">
            <p>CHARGE: 0</p>
          </body>
        </notes>
      </species>
      <species id="M_60412__g" name="inositol-P-ceramide B (C26) [Golgi]" compartment="g" hasOnlySubstanceUnits="false" boundaryCondition="false" constant="false">
        <notes>
          <body xmlns="http://www.w3.org/1999/xhtml">
            <p>CHARGE: 0</p>
          </body>
        </notes>
      </species>
[truncated: 1,992,457 more chars]
